# Supplementary material for: Direct strain correlations at the single-atom level in three-dimensional core-shell interface structures
Source: Nat Commun. 2022 Oct 10;13:5957. doi: 10.1038/s41467-022-33236-6 (PMC9551052; doi:10.1038/s41467-022-33236-6)
Supplement: Supplementary file 13 — Source Data [file 41467_2022_33236_MOESM13_ESM.zip]

Archive with 3 entries (3 files):
- README.pdf
- SourceData_Fig3c.xlsx
- SourceData_Fig3d.xlsx
