# Supplementary material for: Direct strain correlations at the single-atom level in three-dimensional core-shell interface structures
Source: Nat Commun. 2022 Oct 10;13:5957. doi: 10.1038/s41467-022-33236-6 (PMC9551052; doi:10.1038/s41467-022-33236-6)
Supplement: Supplementary file 13 — Source Data [file 41467_2022_33236_MOESM13_ESM.zip › SourceData_Fig3c.xlsx]

## Sheet: Sheet1
-1.18804	-1.71286	-0.4405
-2.08688	-2.53391	0.8733
-1.97217	-2.74974
-0.668645	-1.3744
-1.97217	-2.61488
-2.08688	-3.23022
-1.3783	-2.22946
-1.13872	-1.66572
-1.97217	-2.48667
-0.946714	-1.43409
-1.07134	-1.74566
-1.4268	-2.31345
-3.55946	-4.24827
-0.150033	-1.43977
-0.946714	-1.56708
-0.896947	-1.48306
-0.399636	-1.2684
-1.58562	-1.63861
0.496085	-0.651585
-1.13872	-1.67188
-1.97217	-2.08108
-2.36673	-2.79049
-1.84118	-2.36491
-0.668645	-1.46644
-0.626345	-1.59339
-1.25428	-1.79076
-0.881598	-1.5867
1.02861	-0.25627
-1.37712	-1.91213
-1.57919	-1.96465
-1.304	-1.6494
-1.3613	-1.84242
-1.77689	-2.44137
-1.87881	-2.00847
-2.08688	-2.6319
-1.06139	-1.64985
-1.43809	-1.86929
-0.432547	-1.16663
0.465469	-1.20302
0.857491	-0.61251
-0.395556	-1.74059
0.95471	0.54709
-0.498928	-1.6399
0.246896	-0.965587
-0.508758	-1.44043
-0.499221	-1.6499
0.785754	-0.608218
1.13962	-0.36717
0.904209	0.0709105
-1.07892	-1.33248
-2.38544	-2.76872
-0.219217	-1.46435
-4.36633	-3.78501
-0.925962	-1.19846
-2.04376	-2.61803
0.00842437	-0.855131
-1.50238	-1.3974
-1.19163	-1.41197
-1.02797	-1.48048
-1.11752	-1.31171
-0.0421356	-1.05599
1.2128	0.222001
-2.37517	-1.91503
-0.726768	-1.47536
-1.63957	-1.76139
0.876031	-1.02872
-2.08688	-1.8658
-1.13872	-1.20344
1.20416	-0.090746
1.0939	-0.236474
-3.13469	-2.7062
-1.82338	-1.69129
-0.173398	-1.24063
-0.765577	-1.63506
-1.91155	-2.17524
-2.36673	-1.97216
-2.57737	-2.64327
0.812224	-0.36048
-0.537484	-1.07064
1.26152	-0.20806
-0.527462	-1.25577
-1.50238	-1.47428
-4.68699	-5.31792
-1.02742	-1.38182
-1.56487	-2.2335
0.935834	-0.268714
-1.97217	-1.92005
1.0498	0.203304
-2.08642	-2.29583
-1.29533	-1.50399
-4.43579	-5.90143
0.489316	-0.764248
-4.30245	-4.80466
-0.668645	-1.62515
-1.4268	-1.75334
-0.896844	-1.68001
-2.21056	-2.53962
-1.58907	-1.40065
-1.77689	-1.92154
-2.15756	-3.16157
0.00968883	-1.08288
0.404881	-1.57563
-0.0874031	-1.31924
0.72173	-1.40972
0.140545	-0.884856
0.22708	-1.57701
0.0292444	-1.52296
1.42089	-0.715677
0.785754	-0.63106
-0.294078	-0.952879
-0.219217	-1.54898
0.277644	-0.648941
1.10932	-0.294955
1.17905	-1.12796
-2.55786	-4.29992
0.583502	0.90218
-4.36633	-2.46846
-0.917821	-1.50591
1.35123	-0.0567388
1.20416	-0.4127
0.0516909	-1.49658
-4.68699	-4.79893
-3.55946	-2.56961
0.866846	0.511072
-2.3295	-1.90983
-0.181465	-1.41104
-2.5594	-3.1557
0.489316	-0.681638
1.20779	-0.180068
-0.0676877	-1.56909
0.561592	-1.68054
-2.71532	-4.6406
-0.0861295	-1.69579
-3.76503	-4.86152
-0.852646	-1.02596
0.920938	-1.39349
-2.63992	-2.2159
-0.109511	-0.820627
1.2128	-0.202679
-0.356788	-1.65809
0.876031	-0.866019
-0.917716	-1.55001
-0.780315	-2.26711
-1.69906	-1.63773
-4.57301	-3.77166
1.02289	0.0638829
0.439342	-0.612371
1.36866	-0.292654
-5.3557	-5.80788
-1.20597	-1.43312
0.719159	-0.351693
-3.23338	-3.61085
-0.998863	-1.48856
1.03934	0.287382
-2.91628	-3.7636
-0.147803	-1.21903
-1.13182	-1.25886
-2.15756	-2.03053
-1.93371	-1.78844
-3.1785	-2.33208
1.23865	-0.7008
-2.6476	-2.2384
-2.60835	-2.73537
-4.72697	-6.06703
1.03078	0.569638
-4.26191	-5.00928
-1.26974	-1.78282
-2.88906	-2.56021
-2.3411	-1.74479
-3.13469	-1.5077
-3.81472	-3.54384
-2.533	-1.62411
-2.91432	-1.52443
0.705009	-1.28676
-2.16984	-2.02974
0.89274	0.641373
-4.43579	-4.93574
-4.03113	-3.62885
0.139834	-0.938451
-2.34071	-2.2838
0.978973	0.0907902
-3.75187	-3.51347
0.899813	0.70918
0.774332	0.474814
1.06519	0.270669
0.845443	-0.17569
-2.50488	-2.76931
-0.764796	-1.17167
0.427624	1.08352
0.719059	-0.770476
0.67871	0.472153
-0.375712	-1.14102
0.506786	-0.221303
0.576273	1.15159
0.569781	0.610024
-2.64286	-3.78755
-0.76362	-1.289
-1.56428	-1.63685
0.866846	0.386703
-2.76521	-2.32178
-0.209875	-1.45987
-1.38464	-2.92025
-2.60846	-2.12399
0.295253	-0.569359
-0.617536	-1.00293
0.000155753	-1.39782
-0.173398	-0.581115
-2.65	-2.39091
-0.424935	-1.22812
0.83343	-0.479835
-0.25469	-1.25783
-0.653255	-1.15447
-1.78311	-1.49214
-4.55934	-6.12327
-0.714647	-1.18947
0.859008	0.770037
0.463826	-1.41814
0.878024	-0.120457
0.555435	-0.46325
0.912965	0.116577
1.35123	-0.667401
-4.95306	-4.91549
0.78429	0.00830041
0.579997	0.557286
1.30263	-1.12077
-0.162001	-1.1433
0.0769488	-1.16281
-4.54191	-4.76421
-0.780315	-2.32884
0.628266	1.06828
0.449416	1.09281
1.03934	0.128832
0.616109	0.831865
-2.91628	-2.75096
-3.89927	-4.50229
-2.54785	-3.50896
-0.00293033	-1.00194
-0.309238	-1.09444
0.00772392	-1.2552
-4.62705	-5.84866
0.654046	0.111975
-2.3295	-1.72247
0.293481	-1.55411
0.277644	-0.691445
1.101	-0.0294047
1.20779	-0.205716
0.857832	0.344573
1.133	-0.0811154
-0.284778	-1.66784
-2.43668	-1.89015
0.0292444	-1.45114
0.732446	0.894613
0.0503282	-1.47444
-3.04946	-2.59491
1.42202	-0.37779
-0.305574	-1.09802
0.844329	-1.21068
-3.145	-4.81977
-1.60122	-2.29863
-2.87662	-2.25497
0.531307	0.886842
0.899813	0.497107
-2.0661	-1.37865
-3.05238	-2.82867
-5.36754	-6.38624
-4.84118	-6.71419
-1.15628	-1.79051
-0.966066	-1.36688
0.215658	-0.528299
0.29883	1.14814
-0.423596	-1.31861
0.0970788	-0.835202
-1.1833	-0.861177
0.318247	-0.269828
-1.06099	-1.46888
0.215517	-0.64275
0.423065	0.419161
-0.969468	-1.44533
-4.96762	-4.23001
0.196924	-0.471814
-3.40736	-4.36191
0.899813	0.391033
-3.14175	-2.36979
-2.92544	-3.14925
-0.714449	-1.12334
-2.34575	-2.10924
-1.37842	-3.24993
-4.7513	-6.16537
-0.477777	-0.904303
0.141669	-0.557112
-3.145	-4.11765
-3.64169	-2.30072
0.479057	0.154953
-3.61308	-1.5193
-0.305916	-0.888003
-0.785163	-1.21887
-4.58525	-4.70659
0.541136	0.649559
0.326441	-0.173711
0.412185	1.27477
0.425973	-0.89232
-4.71916	-4.7792
-3.46925	-4.9762
-0.424935	-0.994591
1.1264	0.286379
0.48797	0.478808
0.332706	1.04843
-0.628175	-1.00252
-0.759376	-0.738493
0.483992	-0.222707
-2.92661	-3.27377
-0.812863	-1.17873
-0.375712	-1.00646
-3.21601	-1.66091
0.723661	0.00569123
-3.88854	-2.17072
-0.538826	-0.723055
-3.36312	-2.2781
-1.38464	-2.36014
-0.876839	-0.915478
-3.10276	-3.87732
-2.8305	-1.97459
0.732446	0.793963
0.426856	0.764502
0.388168	1.02799
0.0957259	-0.930906
0.775884	0.682457
0.477196	0.977535
-3.8227	-2.76677
-3.59558	-1.60666
0.578918	-0.545788
-0.126786	-1.0814
0.515852	0.728247
-2.61186	-3.0267
-3.49607	-5.65472
0.627863	0.194673
-1.29924	-0.861329
-3.41534	-2.5458
-2.02214	-2.08641
0.937135	-0.0975066
-3.13538	-2.80368
0.476924	0.42494
-4.84118	-6.06862
-0.579794	-1.66883
0.782924	0.193222
0.427624	1.09725
-2.60125	-5.23907
-4.71667	-5.8527
-0.655675	-2.32096
-1.04217	-1.18088
-1.13733	-1.72916
-0.531011	-1.16593
-1.58894	-0.664531
-1.25519	-0.84682
-1.9713	-2.91302
-2.92544	-2.74798
0.414889	1.1126
-2.46156	-4.03575
-3.6038	-2.24115
-2.88304	-1.70966
0.0945322	0.936965
-4.90385	-2.06255
-4.80788	-3.15451
0.265375	1.18727
0.32407	0.925877
-2.03911	-3.53509
0.0970788	-0.935033
-0.613173	-1.65561
-4.77534	-3.89163
0.0335649	-0.479135
-4.88892	-2.72059
0.548921	0.598375
-4.47118	-2.48549
-5.25241	-6.22
-3.74158	-2.48046
-0.41241	-1.89315
0.460056	0.173201
0.318247	-0.16793
-1.87929	-0.288132
-2.2897	-3.22175
-2.05009	-1.90544
0.24811	1.32975
-2.90857	-0.915038
0.535348	0.14436
0.463942	0.473462
-4.7513	-4.62149
-3.63701	-4.97605
-1.15116	-2.4011
-1.77961	-2.07022
-2.93955	-2.20451
-2.69231	-4.0864
-0.580261	-2.381
-4.36242	-5.7138
-3.68067	-1.37989
-1.0216	-0.525151
0.135794	-0.563463
0.452387	-0.0195467
-2.73739	-2.45199
-4.20424	-4.2232
0.364695	1.32411
-1.12385	-1.32835
0.396927	1.08994
-1.44448	-0.3259
-1.15628	-1.34622
-0.966066	-0.874412
0.422396	0.92567
-1.36608	-2.95305
-0.902315	-1.3208
-3.83055	-1.3338
0.322019	-0.345503
-3.77332	-2.098
-0.0194546	-0.689452
0.127478	-0.175752
-4.45882	-1.86694
0.604192	0.0827779
-1.77884	-1.85347
-4.33742	-1.27312
-3.01558	-0.406404
0.424058	0.690174
-2.62405	-3.46458
0.439751	0.445109
0.466104	0.776591
0.332706	1.14514
0.0838734	-1.05133
-0.146241	-1.71611
0.62118	0.296705
-0.724095	-1.28405
0.489188	0.134989
-1.01051	-1.48487
-1.37925	-0.646238
-0.698678	-1.97546
-0.815951	-1.63866
0.236602	0.567598
0.0769299	-1.35673
0.163461	0.828459
-4.43903	-2.75428
-2.88304	0.0942322
-2.2897	-1.74838
0.540977	0.875892
-0.965167	-1.59979
-3.72981	-1.64498
-4.77534	-2.31569
0.0623303	-1.10126
0.531568	1.07199
-2.78113	-0.511227
-1.74754	-3.93729
-1.74754	-4.13973
-4.52417	-3.3842
-3.80766	-1.36159
-1.02604	-0.931103
-0.81437	-1.98356
-2.92544	-1.8704
0.466616	0.511418
-3.17962	-2.01387
-3.63701	-3.88913
-1.71587	-3.01085
-4.36242	-4.1582
-0.122611	-0.561834
-1.95165	-3.32062
-0.0752599	-1.53429
0.469322	0.362567
-4.17225	-1.96013
-0.539343	-1.5389
0.517975	0.0583969
-1.96333	0.0233513
0.085925	1.07533
-0.148122	-0.981044
-0.804961	-1.05407
0.274993	0.998071
-4.02732	-2.25888
-2.69231	-3.13157
-3.55439	-4.02183
0.49495	0.65385
0.362694	-0.122545
-5.39007	-4.24979
-1.57778	-2.62867
0.135794	-0.71608
-2.97141	-1.01705
0.523505	0.398295
0.479217	0.596013
-2.19124	-1.80882
-1.00103	-2.21808
0.195465	-0.27802
0.423969	0.120392
0.504062	1.37722
-0.506398	-1.82319
-4.43635	-1.21608
-3.47525	-1.97829
-1.03989	-1.16894
0.317776	1.27148
0.048877	-0.54624
-4.80788	-1.49455
0.553727	0.283648
0.322019	-0.2638
-0.41241	-1.83059
0.063665	-1.18445
-4.25367	-6.03472
-0.516325	-1.32948
-4.47817	-2.19438
-1.64455	-0.907848
-2.77837	-4.21255
-2.13059	-0.990605
-3.17962	0.174456
0.18787	-0.213759
-1.24373	-2.6308
-1.74754	-2.79555
-0.649068	-1.02399
-1.73027	-0.447793
-1.85272	-1.23686
-2.78113	0.248569
-1.40638	-3.10118
-3.5356	-2.08778
-2.19124	-0.120824
-4.3958	-0.407568
-5.16437	-3.71982
-0.611478	-1.28489
-0.138082	-0.49719
-3.34301	-0.370821
0.128484	-0.373483
-4.45973	-5.30019
-0.0856262	-1.31731
-2.86142	-3.56385
-2.61599	-0.777838
0.499619	0.168927
-0.424226	-1.40064
-1.87589	-1.30762
-1.63945	-1.18199
-0.487658	-2.00106
0.593203	1.37075
-0.763361	-2.93132
-0.257967	-0.681858
-3.6922	-1.73068
-0.660546	-1.47623
-3.84621	-5.45207
-1.27761	-0.70639
0.614398	0.774067
0.0665296	-0.929157
0.548879	0.236796
-0.973914	-1.84998
0.295856	0.866138
-1.55687	-2.30639
0.508359	0.563599
-2.27243	-1.52435
-4.52417	-0.639914
-4.52417	-1.60574
-2.14151	-3.27638
-3.9732	-1.14298
-0.308202	-0.984363
-5.09909	-1.63223
-3.15613	-5.06385
0.154976	0.988069
-0.424204	-1.95454
0.595266	1.32025
-0.541408	-1.66937
0.303988	1.15298
0.4062	1.3004
0.413652	0.283526
0.565406	0.564197
-0.272502	-1.46378
0.32539	0.0539984
0.163461	0.959442
-1.31529	-1.98832
-3.93562	-0.674122
0.211196	-0.60701
-0.443651	-2.02005
0.323151	-0.0371135
-0.171968	-0.473332
-1.68676	0.0124783
-0.188716	-1.46213
0.482164	-0.143925
-0.0546805	-0.841796
0.0126759	-0.448679
-2.76868	-0.554133
-0.708939	-0.772746
-1.33065	-2.35751
-0.246437	-0.777735
0.548277	1.07091
-1.15422	-2.66293
-0.285592	-0.959185
-2.0113	-2.21328
-1.64455	-0.381399
-2.61599	0.525358
-0.56059	-2.1144
-0.689551	-2.60974
-1.88697	-1.99361
-2.13038	0.857896
-1.85272	0.0554688
-1.37905	-2.07396
0.412929	1.13722
-0.503418	-1.16668
-0.496005	-1.29996
-1.66761	-1.24427
-2.19831	-0.322563
-0.532575	-0.834879
-3.84621	-1.4475
-1.67681	-2.44832
-0.580227	-1.73988
0.217991	0.0010849
-3.53718	-0.0428538
0.669726	0.668894
0.276437	0.819587
-1.36151	-0.710194
-4.882	-3.17169
-2.98876	-0.431351
0.683713	1.32236
-4.31149	-0.565228
-1.68105	-2.23473
-2.80464	-5.25058
-2.77837	-2.66091
-1.58862	-4.3055
-0.134698	-2.29685
-0.892417	-1.98092
-2.27754	-2.92543
-1.37868	0.444649
0.615885	0.388247
-3.34457	-0.758318
-3.26973	-4.65853
-3.23142	-1.42286
0.29744	0.865433
-0.483429	-1.6742
-4.25632	0.293254
-4.36705	-1.10673
-0.106551	-1.25842
-0.273383	-1.80011
-0.579681	-1.77182
-0.481497	-2.18488
0.0718439	-0.704389
-0.548074	-2.05096
0.485691	0.0403265
-1.64455	0.0960802
0.302259	0.4557
0.43389	1.17391
-0.74554	-2.18642
-1.17555	-0.5578
-2.14151	-0.841209
-4.22078	-0.124379
-0.435384	-1.89101
-0.498662	-2.00866
-0.665316	-0.825094
-0.56059	-1.90827
0.652872	1.30616
-0.520576	-1.08317
-0.763361	-2.2371
0.198928	-0.436636
-2.63469	0.274714
-0.641397	-1.51831
-0.573154	-1.38515
0.0959937	-0.251243
-0.451755	-1.45744
0.695381	1.28322
0.188735	-0.100533
-0.208634	-1.68303
-0.375715	-1.30232
-4.48732	-3.27245
-0.696676	-1.95571
-0.470101	-0.851652
-1.92562	0.0825136
-3.41508	-0.104311
-1.89075	-2.3874
-2.80464	-2.71628
-1.91839	-2.02416
-1.14414	-2.56619
-1.63033	1.05288
0.237928	0.204449
-1.95057	-3.52015
0.671889	0.533558
-2.43054	-0.710843
-1.43143	-0.414388
-0.358285	-2.87922
-2.63808	-0.903188
-1.03203	-0.506542
-0.272517	-1.12545
-4.08759	-1.09786
-1.82548	-0.464719
0.319335	0.711496
-2.05032	-0.928339
0.675374	1.04626
-0.0805476	-1.13464
0.454744	1.09997
-1.63407	0.48754
0.536907	0.188415
-3.94126	-0.321612
-1.27995	-2.00333
0.0430083	-0.364978
-1.19693	1.38525
-3.93092	0.312268
-2.86647	-1.01488
0.754051	1.15086
-0.243685	-2.31343
-3.34271	-0.0303987
-0.444025	-1.49717
-0.480193	-1.46028
-0.431877	-1.41062
0.0597438	-0.657672
0.714291	1.24524
-1.64661	-0.358083
-1.31139	-1.93497
-1.84202	-3.06355
-1.20755	-2.07245
-1.58862	-2.53013
-0.165482	-2.3571
-0.460037	-1.20088
-0.370745	-1.72031
-1.88697	-1.33792
-0.127852	-0.51485
-2.62156	-0.646721
0.548277	1.24332
-3.48759	-1.38895
-0.532575	-0.678032
-2.04769	-1.60061
-0.510803	-1.93824
0.356112	0.18554
0.00149112	-2.57554
0.290343	0.666345
-2.7574	-2.74209
-0.417002	-2.00635
-0.377168	-1.07458
0.596545	1.70544
0.601681	1.16735
0.0647816	-0.551572
-0.534496	-2.53364
-0.3484	-0.633356
-1.69302	0.726351
-2.39378	-3.66616
-0.514661	-1.01198
-0.555319	-2.24327
-0.258736	-1.1168
-0.272517	-0.589171
-0.433813	-0.905407
-0.557614	-2.19214
-0.185651	-2.11115
-0.574323	-1.91793
-0.446956	-2.15046
-0.409616	-1.88883
-3.12758	-0.525542
-1.93755	-1.44125
-2.15937	0.738149
0.729407	1.29518
-1.94747	-0.255515
-3.51479	-0.00341699
-0.147709	-0.822096
-0.175584	-2.31647
-2.15547	0.403705
0.779682	0.960499
-1.65377	-1.75618
-2.15458	-1.89184
-0.316996	-1.14086
-2.3867	-1.04785
-0.273494	-1.09135
0.497516	0.979842
-0.427194	-0.59032
-1.31231	-1.74748
-0.460288	-0.729914
-1.81141	-2.25571
0.497516	0.566003
-1.26418	-0.683103
-0.152824	-2.52138
-0.48251	-0.901601
-2.55128	0.441698
0.0681391	-0.285801
-1.54858	-1.85137
-0.638467	-1.84748
0.105825	-0.179809
-0.53986	-1.27527
-0.641402	-2.17539
-0.543748	-2.31244
0.430707	0.324429
-0.252986	-1.01931
-2.26693	-0.88789
-3.59374	0.306485
-1.89252	-0.807209
0.852724	1.11713
0.547735	0.699317
-0.382373	-2.07603
-1.45712	-0.701585
-1.14414	-0.863003
-0.556103	-0.521541
-0.708318	-1.29406
-1.69739	-1.88044
0.896838	1.22925
-3.21068	-0.581181
-0.683526	-1.47473
0.793323	1.5136
0.781219	1.65653
0.173467	0.431172
-0.583622	-1.68977
-0.467472	-2.01897
-2.06896	-2.13184
0.675374	1.32876
-0.268088	-1.79395
-0.988771	-0.541929
-0.115524	-2.38088
-0.595218	-2.23908
-0.34679	-1.5868
0.0216515	-2.76395
-0.0656383	-0.951911
-0.421676	-1.70011
0.752882	0.93541
-0.636682	-2.33285
-0.260343	-2.03957
-0.275194	-1.42354
-2.14155	-0.400727
-1.74788	-0.269223
-2.7405	-0.471797
-1.56637	0.702416
-0.0697865	-2.39765
-2.7129	-0.825288
-2.46085	0.687325
-0.717776	-1.80172
-2.29882	-1.70978
-2.18935	0.756049
-1.05427	-0.700786
-1.93757	-1.73603
-1.00586	-0.273486
-0.717776	-0.625355
-1.03056	-0.490856
-0.515231	-0.588468
-0.104267	-2.77527
1.05543	1.06736
-0.89674	0.503148
-0.602836	-2.25112
0.856682	1.31166
0.154839	-0.124191
-0.769234	-1.28333
-2.12745	-0.640158
0.750261	1.62886
-1.81413	-1.60094
-0.95115	-2.3657
-2.78351	-1.76436
-0.0784584	-0.699664
-0.385254	-1.73491
-0.190725	-1.5933
-2.17771	-0.571394
-0.349369	-1.91301
-0.950745	-2.48714
-0.79453	-0.62897
-0.223181	-2.51813
-2.34746	1.17037
0.291123	0.422484
0.121648	-0.0358469
0.803605	1.46369
-0.408648	-2.46739
-0.389358	-1.66192
-0.904929	-1.68018
-0.779402	-2.0836
-0.259659	-1.29162
-0.38096	-2.25396
-0.120655	-0.624652
-0.747665	-1.04439
0.315985	0.68803
-0.493202	-1.76509
0.0216515	-2.24496
-0.227152	-2.03184
-0.556192	-0.787711
-3.07571	-0.100379
-0.0287959	-2.73717
-0.455927	-0.610481
0.624768	0.717974
0.849873	1.15406
-1.29549	-0.438916
0.635905	0.909502
-2.85215	0.436063
-0.657105	-2.45835
-0.731105	-2.21885
0.661988	1.54563
0.0354447	0.0264075
-1.7148	-0.477605
-0.866322	-2.41569
-0.385391	-1.22101
-0.52541	-0.266754
-1.77333	0.482705
-1.43034	0.616732
-2.14155	1.12098
-1.10308	-2.10718
-1.37334	-0.72278
0.636345	1.32378
0.894873	1.3661
0.817419	1.26909
-2.25379	0.580922
-1.10308	-1.51006
-2.20091	-0.488023
-0.617249	-0.700123
-0.364178	-2.17996
-1.02786	1.08438
-0.91838	-1.8603
-2.18117	-1.59579
1.0633	0.784032
-0.180273	-0.932412
-2.18117	-2.18029
-0.213771	-0.488778
-0.903432	-0.857044
1.0561	1.18937
-2.6691	-2.38593
0.0743058	-0.520645
0.898175	1.56855
0.140607	0.0487957
-0.94812	-2.62801
-0.633449	-0.576531
-0.243674	-0.959079
-0.671491	-2.40187
-0.611318	-2.31908
0.310527	0.464816
0.0378317	-0.384068
0.128328	0.238291
-0.976898	-1.4797
-1.2519	-0.606008
-2.31998	1.12314
0.755415	0.830368
-0.168851	-1.29672
-0.467008	0.419723
0.0378317	-0.30754
-2.79878	-1.78018
-0.77291	-0.678623
0.595065	0.866018
0.140607	0.111866
0.85566	1.63183
-0.0818407	-2.328
-1.53128	-2.12099
-0.888318	-0.529293
-1.18599	-0.639822
-0.0663773	-1.40748
-2.27019	-1.49496
-0.568643	-2.52201
0.512517	0.693923
-0.525818	-0.512283
-0.357665	-1.59428
-0.190049	-2.76439
-0.309865	-2.39617
-0.105558	-2.74088
-0.487474	-2.28361
-0.339398	-2.29292
-0.564728	-0.647856
-1.10308	-0.571377
-0.206365	-2.79325
-0.592044	-2.61182
-0.0576369	-2.89162
0.595065	1.29196
-2.01337	-0.289115
-1.09169	-0.581088
-1.00584	-1.10411
-0.95696	-1.9648
-1.67142	0.142982
-0.703414	-2.55736
-0.784464	-2.37708
-0.101747	-2.06818
-0.887986	0.956818
-1.70785	0.680645
-1.18599	-0.721848
-1.266	-1.56634
-0.0894605	-0.188839
-1.5587	0.962892
-0.560984	-0.472374
-1.27039	-2.49854
-0.313999	0.886154
-0.690346	-1.17494
-0.0894605	0.384359
-1.08084	-0.414077
-0.313999	0.443685
-0.766345	-0.593301
0.267882	1.12093
-1.48764	-1.45557
-2.06931	0.582875
-0.940331	-0.565717
0.762372	0.308949
-0.67542	-2.54434
-2.37036	-2.01234
-0.0929496	-2.81004
-0.296216	-0.367624
-2.90957	-2.11048
-0.198942	-0.605482
-0.331684	-2.08172
-0.982191	-0.640935
-0.216696	-1.99975
-1.67142	-0.370618
-0.254303	-2.55281
0.840652	1.3511
-0.922594	-0.464878
0.0753156	0.786126
0.242724	0.335792
-0.753985	-2.56589
-2.78595	-1.44493
1.02222	1.57672
-0.0571846	-1.14098
0.633877	1.51811
-1.07772	-0.710717
-2.10199	1.03475
0.140924	0.496185
-0.00544213	-0.297264
-2.55558	-1.71612
-1.11686	-0.17093
-1.14315	-0.868712
-0.878743	-0.758612
-1.04065	-1.60499
-0.692143	-2.70678
-1.3118	0.208876
0.0479806	-0.12702
-0.927694	-2.2579
1.20075	0.889217
-0.731419	-2.76802
-0.478703	-2.06876
-1.18743	-1.15324
-0.819741	-0.52542
-0.322597	-1.33672
-0.0251586	-2.88716
-0.136417	-2.6217
0.32654	1.01501
-0.89821	-2.14796
-0.200686	-1.88084
-0.544962	-2.74511
-0.429202	-1.65305
1.22736	1.34121
-0.728722	-2.27835
-0.940331	-0.675225
-0.782752	-0.755112
-0.37585	-0.405563
0.0177548	-3.03502
-0.200622	0.377263
-1.0066	-0.374031
-0.799365	0.754508
-0.137588	-2.82464
0.762372	-0.00116752
-0.3021	0.201352
-0.893636	-0.569661
-0.342831	-1.16023
-1.34329	-0.0547435
0.555091	1.23705
-0.952844	-2.66251
-0.876131	-2.54121
-0.183749	0.3383
-0.993687	-0.426381
-0.819741	-0.61496
-0.755391	-1.97094
-0.0381518	-2.80288
-0.812616	-0.769477
-1.01208	-0.64315
-0.812616	-0.558535
-0.729831	-2.81388
0.210779	1.3087
-0.25837	-2.77669
-1.37825	0.520616
-1.04173	-0.784256
-1.16501	-0.853322
1.25992	0.974896
-1.20675	0.893099
-0.766345	-0.648081
-0.789678	-0.651448
-1.94797	-1.37388
-1.74228	-0.978295
-1.16501	-1.08932
-0.515495	1.01667
-0.101108	0.702739
0.555091	1.50838
0.992237	1.28822
0.350984	1.6067
-0.378881	-2.12745
-0.974764	-2.56131
-0.94314	-1.73661
-2.29296	-1.9132
-0.660844	-1.85294
-0.0614611	0.120228
-0.24935	-0.910234
-0.812616	-0.500887
-0.429202	-1.59115
0.00140408	-2.73206
-0.0484117	0.407685
-0.453543	-2.29827
-1.22548	-1.19156
0.833879	0.422286
-1.61098	-2.08426
0.0110197	1.25559
-0.755391	-2.8795
-0.177112	-0.364098
-0.828312	-2.77597
-0.982191	-0.756228
-0.0727621	-1.00076
-0.039182	1.116
0.121727	-0.196061
1.09189	1.36107
-0.796094	-0.401691
-0.936958	-1.78467
-0.79833	-2.39298
-1.09241	-0.75096
0.464662	0.347215
-1.22099	0.21802
-0.265866	-1.70397
-0.530689	0.462226
-1.01182	0.440231
-0.168339	-1.61932
-0.806467	-0.385319
-1.15614	-1.40832
-0.333323	-1.91874
-0.220398	0.606611
-0.264371	-2.17622
-0.797035	-1.98873
-0.733918	-2.91546
-0.99854	-0.0221943
-0.265441	0.583918
-1.78771	-0.829012
-0.733918	-2.81052
-0.010632	-2.87754
-0.302395	-0.211239
1.16741	1.04433
-0.338566	0.88094
-0.77974	-0.719583
-0.819955	-0.655266
-0.391254	-2.27863
-0.37246	-1.55913
-0.258489	-0.593848
-0.446725	-0.441516
-0.245079	-0.914419
-0.182632	0.285565
0.226888	-0.266163
-1.25464	-1.35092
-1.12032	-0.192146
0.835315	1.29445
-0.327057	0.542005
-1.12213	-0.357608
0.928993	0.518102
0.352166	1.4512
-0.999873	-2.63324
-0.726043	-2.61918
-0.318958	-2.42644
-0.755773	0.724135
-0.173558	0.661148
-0.0978754	1.00009
-1.10604	-2.46562
-0.220398	0.866416
0.0325243	-2.72152
-0.698742	-0.0751121
-0.3262	-2.63599
-1.25382	-0.860366
0.108251	-0.226955
-0.751303	-2.56907
-0.180049	0.383461
-0.735133	-2.33966
-0.165475	1.32747
-0.928203	-2.83491
-0.198482	-2.55514
0.477646	-0.228675
-1.34447	-1.91639
-0.358314	-1.63054
-1.18955	-1.31191
-0.122446	-2.80709
-0.735133	-2.58214
-0.304625	0.870637
-0.645487	-2.27718
-0.212693	-1.14757
-1.23289	-0.665432
-0.940362	-2.18787
-0.8148	-0.723733
-0.0660367	-0.516444
-0.358841	0.298235
-0.913533	-2.58265
-0.534352	-0.362033
-0.758311	-0.422015
-0.708889	-2.87663
-1.20591	-1.31961
-1.09987	-2.64479
-0.989955	-2.7108
-0.677457	-2.11029
-0.319946	-0.374196
-0.0391602	-2.82448
-0.455443	0.300084
-0.817659	-0.975682
-0.98009	-2.21419
-0.481076	0.429339
-0.610056	-1.49807
-1.02549	-1.52661
-0.41077	-0.185717
0.237737	1.1994
0.547288	-0.0938961
-0.781121	-2.46148
-0.938296	-0.462671
-0.627761	-2.41146
-1.22259	-0.945701
-0.464392	0.305282
-0.511336	-0.0402249
-0.153064	-0.184114
-1.2825	-0.619677
-0.938296	-0.80806
-0.929922	-0.319993
1.04051	0.600802
-0.249733	-1.84005
-0.136609	-0.76505
-0.985381	-2.68092
-0.664643	-2.13411
-0.590251	-0.69381
-0.820427	-2.48337
0.894464	0.937194
-0.508535	0.306953
-0.943035	-1.47878
-0.0494831	1.11383
-0.907335	-2.58589
-1.18634	0.0104662
-0.18388	-2.11628
-0.0494831	1.22564
-0.503836	-0.830163
-0.319946	-0.343732
-0.379639	0.559826
-1.09987	-2.7162
-0.358841	0.697393
-0.18814	1.0365
-0.16611	-2.67387
-0.41077	0.0236386
-0.900565	-2.51674
-0.111362	-1.33652
-0.8148	-0.770778
-0.381919	0.847495
-1.10721	-0.36826
-0.677457	-2.02498
-0.939345	-1.52386
-0.961172	-2.25034
-0.726722	-1.48102
-0.130837	-2.47955
0.0255993	-2.67222
-0.375022	-0.393054
-0.555993	-0.476839
-0.400409	-0.313637
-0.400409	-0.187514
-0.654762	-0.410767
-0.547202	-0.691738
-0.933539	-2.54888
-0.0138254	-2.67065
-0.718655	-1.81595
-0.544243	-0.0430584
-0.153064	0.0280769
-0.824661	-2.31461
-1.26366	-1.48434
-0.162008	-2.47459
-0.05993	-1.19021
-0.0771594	-0.764217
-0.413021	-0.78871
0.627042	-0.0408738
-1.37399	-2.3642
-0.473237	-0.250453
-0.888023	-1.33116
-0.96961	-2.60122
-0.993045	-2.36052
0.627867	0.827024
-0.833194	-2.67597
-0.399013	-0.156458
-0.776029	-0.87019
-0.502508	0.504975
-0.895551	-0.422143
-0.544998	0.0101068
-0.888814	-2.39817
-0.44642	0.484434
-0.993045	-2.40054
-0.983935	-2.04703
-1.23267	-1.02293
-0.0783583	1.00443
-1.22345	-1.12889
0.17395	1.04238
-0.0645956	-1.50827
-0.895551	-1.01929
-0.945872	-2.39405
-0.42999	0.326992
-0.544243	0.352285
0.00817568	-2.6225
0.608856	0.355486
-1.26668	-0.466367
-0.377546	-2.15346
-0.911522	-2.46117
-0.135608	-2.49864
-0.399013	0.391084
-1.29529	-0.702546
-0.544998	0.261052
-0.684475	-2.01469
-0.517046	0.468718
-0.909291	0.0333349
-0.913397	-1.84335
-0.824661	-2.38932
-0.277978	0.877133
-0.236942	-0.399933
-0.153033	-0.453512
-0.0615267	-2.06412
-0.543942	-0.455053
-0.380742	-0.308286
-0.476479	0.0994843
-1.20603	-1.33991
-0.824661	-1.30267
-0.477264	-0.788622
-0.394715	0.448994
-0.827121	-1.15734
-1.15536	-0.858146
-0.92454	-2.38827
0.378086	0.853602
-0.564331	0.0726506
-0.909291	0.108668
-0.0298154	-0.87592
-1.13428	-2.53008
-1.10584	-2.42334
-1.26668	-0.848761
-0.811445	-1.42407
-1.11378	-2.361
-1.24246	-2.04636
-1.11378	-2.41609
-0.911522	-2.4038
-0.175433	-0.481133
-1.13559	-2.33128
-0.10694	-2.37589
-0.489598	-0.532769
-1.14038	-2.4685
-1.351	-0.880054
-0.389158	-0.156572
-1.12131	-2.32393
-0.270605	0.639156
-0.981204	-2.60488
-0.146377	0.787936
-1.26153	-2.05829
-0.556711	0.412593
-1.16771	-2.04082
-0.0132506	-1.53802
0.435685	0.342786
-0.39458	0.457155
-1.351	-0.523742
-0.972299	-0.723767
-1.33914	-1.80038
-0.365031	-1.86053
-0.440247	0.535625
0.0718895	0.684556
-0.382645	-0.177208
-1.01676	-2.44212
-0.543942	-0.0550251
-1.09135	-2.01476
-1.03796	-2.08139
-0.249739	-0.694393
-0.862546	-1.25988
-0.176507	-2.1632
-0.236942	-0.328448
-0.169086	-2.0435
-1.10584	-2.47286
0.498069	0.744005
-1.28825	-0.46121
-0.00383725	-2.4152
-0.450666	0.577734
-1.52375	-2.41281
-0.236942	0.865227
-0.382026	0.150429
0.413747	0.763407
-1.23941	-1.3917
-1.04307	-1.68194
-1.18376	-1.40588
0.188351	-0.266298
-0.697031	-0.437044
-1.26668	0.253136
-0.942199	-0.0726687
-1.27014	0.400299
-0.236942	0.334349
-0.422629	-0.0773406
-1.28825	-0.84301
0.125746	0.058041
0.30587	0.507124
-0.397589	0.31023
-0.813481	-1.15861
-0.176507	-2.0682
-0.141246	-1.74305
-0.494563	-0.16247
0.440095	0.500989
-1.34067	-0.866143
0.112047	-0.877836
-0.97728	-0.780162
-1.70086	-2.0442
-0.951768	-2.29349
-0.371181	0.287204
-1.27054	-2.65848
-0.529115	-1.51252
-1.39473	-2.59165
-0.396091	0.212542
0.429753	0.594245
-0.0291117	-1.44282
-0.41608	0.20773
-0.942199	0.0908005
-0.403737	0.396629
-0.727802	-0.782416
-1.49552	-2.07802
-0.586938	-0.428253
0.868316	0.730541
-0.376581	0.0994538
-0.0910628	-2.17627
-0.984889	-2.29655
-2.04457	-2.60484
0.134369	0.527866
0.0388129	-0.508683
-0.372742	-1.88133
-1.23876	-0.414832
-1.44309	-2.23719
-0.662501	-0.412084
-0.25157	-0.173334
-0.186617	-0.624903
-1.13337	-0.850445
-1.2341	-1.66832
0.440095	0.261405
-0.0881163	0.37805
-1.22729	-0.732401
-1.24198	-1.39597
0.43988	0.313883
-1.84044	-2.30208
-1.42422	-0.869497
-0.698519	-1.05871
-0.141246	-1.96604
-1.28825	0.239072
-1.22211	-1.4879
-1.37522	-1.72172
-0.351557	-0.304633
-1.05343	0.578023
-1.14797	-0.442497
-1.46254	0.0564801
0.868316	1.3004
-0.355946	-0.34641
0.916793	0.916766
0.432527	0.992699
0.0508142	-1.35624
0.185264	0.445766
0.484606	0.361986
0.156084	-0.826726
-0.0815567	0.361671
0.414456	0.524764
-2.79045	-3.16709
-1.9955	-1.79401
-0.302785	0.382332
0.916793	0.925766
-1.24198	-1.72593
-0.38236	-1.73604
0.469753	0.462001
-1.71578	-1.97243
0.457023	0.20273
0.0518816	-1.06426
-1.96286	-2.28763
-0.209953	-1.83951
-0.358915	-1.17899
-0.330081	0.0192205
-1.75986	-2.08165
-1.90541	-2.95478
-0.708007	-0.871733
-0.624286	0.29061
-1.00993	0.190309
0.196323	0.134214
-1.92337	-2.37861
-1.90541	-2.75054
0.138437	-0.50756
-1.69473	-2.16873
0.304095	0.131987
-0.423958	-1.53299
-0.151442	-1.84255
0.0364994	0.220662
-0.398883	-0.445414
-2.12963	-1.55843
-1.88113	-2.4773
0.164583	-1.07448
-0.373748	0.210615
-0.496439	-0.130556
-0.0830148	-0.222477
-0.624286	1.10149
-0.0865201	-1.75704
-2.07384	-3.04291
-0.207261	0.0483737
-2.35366	-2.30017
-0.572185	-0.481917
-1.17249	-0.41611
-1.08827	-0.468502
-0.351557	-0.574739
0.100758	0.0142141
0.385707	0.196199
-1.48963	-1.29477
-1.53109	-0.345791
-1.52431	-0.429045
-1.00993	0.874272
-0.552791	-0.768389
-0.494121	-0.163284
-0.398351	-0.328466
0.868316	1.24017
-1.17322	-1.22861
-0.5218	-0.330028
0.365117	-0.44818
0.916793	0.849945
-0.0590214	-0.911991
-0.328484	-0.491577
0.262415	-0.392653
0.249097	0.0597684
0.364152	-0.246101
-0.327317	-1.42081
0.136645	0.0424312
-0.917131	-0.937064
-1.88113	-3.03486
0.160014	0.128606
-1.97032	-2.4622
0.469753	0.0857849
0.204495	0.100554
0.0368036	-1.16541
-0.227092	-1.49993
-0.451456	-0.49232
-0.26544	0.165002
-1.55315	-2.38906
-0.909894	-0.0156722
-0.135214	-0.803981
-0.427785	-0.197158
-1.57214	-1.84903
-2.77233	-3.53936
-0.768214	-0.549207
-0.351646	0.0533325
-0.0708791	-1.41172
-1.60474	-1.87494
-1.47909	-0.951236
-0.0555947	-0.30923
-0.398351	-0.660669
-1.31462	-1.40297
-1.17322	-1.7712
-0.254198	0.105899
-1.06398	-0.437727
-2.05872	-3.93184
0.331846	-0.0852221
-1.98177	-2.54067
-0.279133	-0.491291
-1.422	-1.12406
-1.44902	-1.76817
0.234832	0.0562756
-2.42853	-3.27929
-0.278959	-1.19526
-0.926401	0.773046
-0.246087	0.796266
-2.17056	-1.5028
-0.939053	-0.0904995
-0.0211712	-0.319992
0.187514	1.33162
0.318724	-0.865617
-2.67492	-2.27726
-2.27143	-3.57177
0.170443	-1.01901
-0.926401	0.170782
-0.143691	-0.390734
-0.917131	-1.0728
-0.246087	1.05743
-0.224005	-0.0247382
-0.0101178	-0.92358
-0.620578	-0.467093
0.0206558	-0.433155
-0.148557	-1.13773
-0.0555947	-0.21931
-0.127236	-0.571791
-0.27897	-1.0352
0.660243	0.825527
-0.196106	-0.302083
-1.98177	-3.20303
-0.160518	-0.827249
-0.241294	-1.20581
-3.50399	-4.55015
-1.2055	-1.38303
-0.488325	0.29129
-1.73842	-1.59464
-0.0987318	-1.16266
-1.59754	-1.42972
-0.506373	-0.15184
-1.62666	-0.674192
0.280361	-0.187141
-1.51971	-1.59965
-1.62134	-1.6682
-2.44835	-3.98583
-0.356084	0.129086
-3.25272	-3.43451
-3.10657	-2.23689
-1.2529	-1.14016
0.539684	-0.309797
-3.42705	-4.19115
-0.260683	0.331104
0.539125	-0.214269
-2.03725	-2.28064
0.377228	-0.1911
-1.6266	-0.628727
-1.56927	0.274021
-1.69751	-1.61017
-0.663549	-0.427221
0.4036	-0.808869
-1.76893	-0.680938
0.660243	1.02718
-1.97252	-2.56359
-3.15592	-4.65876
0.0127182	-0.115327
0.279139	-0.873167
-0.838276	0.658752
-1.84145	-0.720782
-1.14418	0.196087
0.0206558	-0.47849
-0.123597	0.215444
-0.626798	-0.0606019
-0.595874	-0.96221
-0.838276	0.112126
-0.0749063	0.378198
-0.0108645	-1.13477
0.187514	1.02963
-4.90371	-4.75739
-0.576744	-0.854279
-2.19308	-2.47503
-1.61746	-1.2563
-1.92517	-3.41575
-3.00152	-3.51698
0.187514	1.28387
-0.626798	-0.400647
-0.277381	-0.8597
0.662777	-0.382062
0.660243	0.931993
0.382628	-0.815084
-0.156379	0.290294
-2.11466	-2.01094
-0.132595	-0.941428
-2.19308	-2.81426
-1.76893	-1.25235
0.385777	-0.460148
-4.94349	-4.26406
0.602326	-0.408961
-2.05155	-2.03417
-2.06634	-1.14649
-4.76642	-5.31431
-0.451548	-0.00387013
0.187514	1.09455
0.45904	-0.828043
0.00468451	-0.543004
-3.10657	-3.19022
-2.17461	-3.62525
0.0593416	0.463267
-1.14418	0.461175
-0.2074	-0.772677
-3.16137	-4.51682
-0.543083	-0.665659
-1.11377	-1.0333
-0.134592	0.537671
-1.6266	-1.76987
-1.74966	-0.327836
-0.164213	0.417482
-0.451548	0.529352
0.0729244	0.19463
-0.0369644	0.69166
-0.113461	-1.00984
-0.259568	-0.964948
-1.94083	-3.002
-1.69791	-1.53976
-0.271953	0.913031
0.138104	-0.20228
-0.398583	0.188865
-0.147636	-0.543661
0.122596	-0.997896
-2.20423	-2.04401
-1.00473	-0.812102
-5.63166	-5.24884
-1.64101	-2.20025
-2.74909	-3.5788
-3.6431	-2.50909
-1.93655	-1.08179
-2.02132	-2.37492
-0.328766	0.542641
-1.44041	-1.34876
-0.426815	0.303867
-1.85009	-1.93033
-1.84409	-0.372481
-3.87392	-5.06961
-2.47346	-4.41631
0.600669	-0.557947
-0.40949	-0.0493345
-0.271953	0.54869
0.435466	-0.648953
0.179437	0.3936
-0.451548	0.130575
0.306268	-0.795431
-1.44041	-1.80729
-0.366143	0.178753
-0.344191	-0.665055
-4.07557	-3.81648
-2.00646	-3.61426
-0.192623	-0.257471
-0.245438	-0.785077
-1.5221	-0.209985
-0.482694	-0.517198
-0.321502	-0.528863
-5.54468	-5.19948
0.0538208	0.511079
0.187514	0.545249
-1.90046	-2.11748
0.660243	0.828171
-1.71409	-1.73519
0.660243	0.886933
0.206721	0.601214
-2.02132	-2.5272
0.112919	0.49203
-2.41451	-2.0122
-1.79937	-1.94336
-5.21848	-5.60119
-0.346396	-0.694077
0.0454385	0.585518
0.136991	0.0973513
-0.484429	-0.897443
-4.31289	-4.14642
-1.45237	-1.59014
0.173292	0.646435
-3.86374	-5.07615
-1.75781	-0.896752
-1.9846	-0.889832
-1.75961	-0.132781
0.113505	-0.752588
-3.51316	-2.97028
-4.969	-5.9823
-1.12016	-1.11487
-1.40273	-1.36357
-0.320258	-0.794449
-0.271953	0.319193
-0.0178864	0.619458
-0.268919	0.510597
-5.64156	-5.87087
-0.0908384	0.253423
0.189622	0.389637
0.0729244	0.354378
0.251793	0.564114
0.160673	-0.620386
-0.393407	-0.610687
-0.977888	0.526118
-0.329658	-0.689982
-0.449793	-0.281338
-1.6248	-1.76824
-1.25052	-1.51213
-1.73538	-1.43038
0.0871451	-0.73131
-1.71984	-1.82646
-1.94291	-1.53653
-5.00428	-4.49555
-0.271953	0.325106
-1.28457	-1.44436
1.05201	1.33148
-1.54126	0.0542388
-0.0229677	-0.00713157
-1.90058	-1.83832
-1.79861	-2.08715
-1.76318	-1.38848
-1.76212	-0.594934
1.05201	1.13882
-0.700123	-0.190507
-0.44719	-0.618211
-1.42863	-0.296146
0.125963	-0.844342
0.461657	0.518166
-0.210691	-0.692026
-1.47974	-2.66051
0.0241018	0.450569
-0.346126	-0.0354131
-1.67036	-0.695461
-4.18495	-4.50887
1.27479	1.12052
-0.0178864	0.328893
0.230238	0.363885
-0.619225	-0.363701
-4.74343	-5.37047
-2.50128	-2.27375
-0.707857	-0.43476
-1.42863	-0.0545718
-0.512684	-0.518286
-0.165279	0.628116
-1.5067	0.176879
-0.256897	0.859231
0.302633	0.568048
-0.977888	0.623228
-0.146414	0.77251
-0.45546	-0.997593
0.0538208	0.700165
-1.50765	-2.31658
-0.165279	0.416795
-1.65788	-0.625629
0.0638946	0.481031
-0.628864	1.10883
-1.22423	-1.40731
-0.210781	-0.67431
-0.923798	-1.23368
-1.73818	-1.9047
-0.977888	1.19846
-4.25592	-5.79338
-2.80198	-4.08528
-5.50002	-5.71031
-1.56361	-3.5889
-1.02121	-3.23839
-0.179102	0.1975
0.403742	0.585305
0.0638946	0.309918
-0.604607	-1.1975
0.221989	0.399946
0.315202	0.494094
0.244444	0.248126
-0.146414	0.293201
-2.50128	-2.34234
-3.25145	-5.01269
-1.40118	-0.00519981
0.484935	0.441778
-1.09018	-3.20804
-1.51508	-2.25477
-0.0502683	0.264354
-1.54126	-0.790962
-0.512684	-0.611347
0.385033	0.142666
-1.49463	-0.473166
0.103935	0.438849
-1.17622	0.151866
-3.36966	-3.4855
-1.89254	-1.64358
-0.828279	-0.38518
-0.36477	0.502161
-0.628864	0.900446
-0.269727	-0.806177
0.00715158	0.175393
-0.74211	-1.19302
-0.828264	-0.499028
-2.80198	-4.64127
-0.872832	-0.112542
-1.08898	-0.185774
-1.74966	-0.841214
-1.36241	0.0629846
-0.919526	0.0633769
-0.146414	0.305941
-0.265896	0.738967
0.441125	0.353672
-0.867953	-1.42839
-0.874255	-0.100825
-2.07904	-4.49111
-3.61924	-2.79037
-0.790923	-0.628922
-1.29614	-0.12577
0.100873	0.240347
-4.84976	-4.99657
-0.146414	0.442367
-1.31923	-2.07406
-0.610069	-0.480499
-0.568952	-0.958927
-0.428862	0.0594499
0.864138	0.621928
-0.832994	-0.925711
-0.36477	0.279881
-0.36477	0.442485
-1.6621	-2.64604
-4.74276	-4.52484
-0.36477	0.496887
-0.0782695	0.104556
1.05201	1.07808
0.218617	0.126978
-1.50291	-3.94195
-1.01262	0.513238
-0.918656	0.869742
-0.48464	0.716581
-1.18036	0.590574
1.05201	1.00504
-0.97106	-1.53287
-4.44428	-5.69079
-4.96096	-5.32035
0.0392918	0.0221766
0.309196	0.32782
0.218617	0.22627
-1.17136	-0.356423
-0.548651	-0.680629
0.385033	0.267707
-1.08898	-0.494152
-1.15413	-0.179254
-0.909004	-0.386928
-0.175438	0.127754
-0.265896	0.412362
-4.70417	-5.34432
-0.536733	-0.450205
-1.46959	-1.74832
-0.175438	0.131703
-0.875933	-0.0504832
-0.256897	0.494165
-1.04995	-0.327057
-3.51953	-5.05541
-0.918441	0.18913
-0.36477	-0.0617108
-3.61924	-3.98979
-5.0764	-4.16723
-0.265896	0.173189
-0.899912	-0.774211
-0.803314	-2.07738
-0.918656	0.288948
-3.37204	-4.06498
-0.175438	0.150095
-2.85349	-2.75882
-0.332566	-0.431254
-1.49027	-0.543752
-0.811918	0.0195928
-1.84285	-1.31164
-1.15256	-1.07511
-2.8614	-3.41107
-1.5122	-2.89413
-1.00733	-1.31984
-0.36477	0.152642
-1.09193	0.0896535
-3.07489	-2.64064
-0.332566	-0.0828333
0.107759	0.0275679
-0.623955	-0.19841
-0.137961	0.108623
-0.00382819	0.0598798
-1.11549	-0.0324433
-0.145273	-0.109481
-1.60854	-3.56211
-0.772634	0.107575
-0.0764773	-0.320748
-0.628864	0.164997
-1.1845	-0.793328
-2.57167	-1.62478
-0.433297	0.180236
-3.51832	-3.17691
-2.51869	-3.84043
-0.625416	0.48291
-1.00513	0.410041
-2.50729	-4.85882
-2.21839	-3.0502
-4.74276	-4.83039
-2.47845	-1.8892
-0.816228	-0.171506
-0.175438	-0.0973603
-1.00246	-0.954982
-0.660536	0.147169
-0.623955	-0.0605355
-2.27294	-2.2625
-0.29685	0.158067
-0.533855	0.069176
-0.315862	0.148771
-0.332566	-0.134305
-0.684043	-0.617028
-0.625416	0.12998
-0.586683	-0.26256
-1.47937	-0.769735
-1.11549	-0.610008
-0.358472	-0.462712
-2.57167	-3.24655
-1.54555	-1.28199
-0.603206	-0.306626
-0.563229	-0.161811
-3.15714	-3.30109
-0.627929	-0.495979
-0.623955	-0.502017
-1.47738	-1.30689
-1.06512	-0.0308289
-0.506655	-0.00702676
-0.492031	-0.221246
-0.639961	0.0746779
-0.385731	0.287742
-0.200452	0.00161255
-0.332566	-0.274457
-0.725505	-0.276404
-0.199617	-0.137558
-0.811146	-0.866631
-0.180279	-0.0893379
-0.347241	-0.539689
-0.0499551	-0.066508
-0.312851	-0.219432
-1.16801	-0.762918
-0.492031	0.0395884
-0.527604	0.163779
-0.412563	-0.0521897
-0.227866	0.123034
-2.56355	-2.16607
-0.0103322	-0.0916191
-4.24459	-4.52767
-1.0988	-1.27241
-1.16801	-0.526311
-1.16801	-1.44091
-0.200452	0.0593215
-0.492031	-0.238205
-0.536733	-0.398498
-2.56355	-2.31117
-0.412563	-0.304639
-1.00246	-1.07015
-0.492031	-0.432747
-0.656529	-0.030728
-0.557904	-0.226261
-0.603206	-0.307897
-0.266318	-0.068962
-0.312851	-0.225877
-0.184777	-0.0710497
-0.332566	-0.219014
-0.347241	-0.509621
-0.180279	-0.122116
-0.358472	-0.372814
-0.0600709	-0.159727
-0.347241	-0.283904
-0.385731	-0.103727
-0.309342	-0.353209
-0.266318	-0.129533
-0.0600709	-0.109969
-0.623955	-0.515334
-0.811146	-0.99001
-0.412563	-0.38004
-0.358472	-0.535339
-0.358472	-0.337054
-0.347241	-0.470888
-0.309342	-0.217372
-0.358472	-0.427313
-0.358472	-0.393752
-0.266318	-0.244337
-1.11752	-1.30831
-1.13872	-1.29029
-0.594552	-1.06987
-0.896947	-1.40374
-0.790341	-1.21026
-0.748922	-1.31266
-1.58907	-2.19823
-1.11752	-1.61281
[truncated: 2,213 more rows]
