# Supplementary material for: Direct strain correlations at the single-atom level in three-dimensional core-shell interface structures
Source: Nat Commun. 2022 Oct 10;13:5957. doi: 10.1038/s41467-022-33236-6 (PMC9551052; doi:10.1038/s41467-022-33236-6)
Supplement: Supplementary file 13 — Source Data [file 41467_2022_33236_MOESM13_ESM.zip › SourceData_Fig3d.xlsx]

## Sheet: Sheet1
0	-1.31651	2
0	-2.03816	2
0	-2.13389	2
0	-1.59828	2
0	-2.58673	2
0	-1.30011	2
0	-1.71028	2
0	-2.69277	2
0	-1.8672	2
0	-2.5953	2
0	-2.14447	2
0	-2.24837	2
0	-1.07785	2
0	-1.41403	2
0	-1.22086	2
0	-1.32406	2
0	-1.83037	2
0	-2.20955	2
0	-1.62061	2
0	-2.28464	2
0	-1.66505	2
0	-2.57655	2
0	-1.31258	2
0	-2.68993	2
0	-2.36525	2
0	-3.05426	2
0	-1.16484	2
0	-2.12359	2
0	-1.29255	2
0	-3.36734	2
0	-2.09671	2
0	-1.62201	2
0	-2.11788	2
0	-1.83794	2
0	-1.13768	2
0	-0.960306	2
0	-1.50024	2
0	-1.98801	2
0	-3.3262	2
0	-1.722	1
0	-2.5491	1
0	-2.76012	1
0	0.368575	2
0	-1.09235	2
0	-1.22949	2
0	-1.19566	2
0	-0.514661	2
0	-1.47211	2
0	-0.0276206	2
0	-1.39542	2
0	-1.40553	2
0	-2.08524	2
0	-1.59756	2
0	-1.47809	2
0	-1.58665	2
0	-0.978455	2
0	-1.01868	2
0	-0.186922	2
0	-1.97623	2
0	-2.05435	2
0	-2.7902	2
0	-3.85011	2
0	-0.624617	2
0	-1.39274	2
0	-1.58201	2
0	-1.27395	2
0	-1.64223	2
0	-2.49298	2
0	-1.8473	2
0	-3.2213	2
0	-2.51484	2
0	-1.95781	2
0	-1.57308	2
0	-1.20657	2
0	-2.87818	2
0	-1.83157	2
0	-2.00044	2
0	-1.8398	2
0	-1.51257	2
0	-1.85921	2
0	-1.31064	2
0	-1.78928	2
0	-2.35359	2
0	-1.46867	2
0	-2.40257	2
0	-1.37836	1
0	-3.29568	2
0	-1.29209	2
0	-2.62563	1
0	-3.24696	1
0	-2.233	1
0	-1.67609	1
0	-2.49471	1
0	-1.44301	1
0	-1.75036	1
0	-2.32805	1
0	-4.26031	1
0	0.720113	2
0	-1.24562	2
0	-1.09343	2
0	0.900724	2
0	0.532143	2
0	-1.65509	2
0	0.409432	2
0	0.241314	2
0	-2.93946	2
0	-1.52435	2
0	-0.237548	2
0	-1.22622	2
0	-1.25526	2
0	-1.62814	2
0	-0.882347	2
0	-2.52262	2
0	-0.224415	2
0	-1.03169	2
0	-0.501413	2
0	-1.3803	2
0	0.079809	2
0	-1.44729	2
0	-1.2973	2
0	-1.5382	2
0	0.16914	2
0	-1.55375	2
0	-1.37727	2
0	0.440861	2
0	-3.47524	2
0	-5.81357	2
0	-4.33921	2
0	0.0803682	2
0	0.148095	2
0	-0.729013	2
0	-3.41939	2
0	-1.68809	2
0	-1.4197	2
0	-1.07482	2
0	-1.53839	2
0	-0.557935	2
0	-0.785689	2
0	-1.30884	2
0	-4.60729	2
0	-2.33656	2
0	-1.23317	2
0	-0.357766	2
0	-1.67213	2
0	-0.994877	2
0	-0.0114224	2
0	-3.07091	2
0	-1.95298	2
0	-2.8105	2
0	-4.72905	2
0	-2.03495	2
0	-0.882754	2
0	-5.47159	2
0	-2.91177	2
0	-4.64437	2
0	-1.25142	2
0	0.643062	2
0	-2.39698	2
0	-0.875316	2
0	-1.59139	2
0	-2.08384	2
0	-1.45316	1
0	-0.422491	2
0	-1.71451	2
0	-1.57608	1
0	-3.36958	2
0	-1.41004	2
0	-2.70526	2
0	-1.49389	1
0	-1.17709	2
0	-1.28047	1
0	-1.61801	2
0	-3.66951	2
0	-4.87678	2
0	-5.37528	2
0	-3.61878	2
0	-2.07882	2
0	-5.78037	2
0	-1.6498	1
0	-0.668395	1
0	-2.31114	2
0	-2.58494	2
0	-3.18546	2
0	-1.86565	2
0	-1.68181	1
0	-3.68038	2
0	-2.08988	1
0	-2.80311	1
0	-2.3807	1
0	-1.46883	1
0	-1.60086	1
0	-1.79057	1
0	-1.5923	1
0	-0.276326	1
0	-5.06348	2
0	-1.91447	1
0	-1.96941	1
0	-1.6559	1
0	-1.84138	1
0	-2.4432	1
0	-2.0154	1
0	-2.64652	1
0	-1.65371	1
0	-1.88314	1
0	-3.92458	2
0	-5.5569	2
0	0.801472	2
0	0.973783	2
0	0.908355	2
0	0.795814	2
0	0.613512	2
0	0.643853	2
0	0.187054	2
0	0.413718	2
0	0.014693	2
0	0.13306	2
0	0.441823	2
0	-1.23033	2
0	-1.23376	2
0	-1.07133	2
0	0.594619	2
0	0.822465	2
0	-1.14719	2
0	-2.45648	2
0	-0.326025	2
0	0.307549	2
0	-0.465737	2
0	-1.24816	2
0	-1.98192	2
0	0.917857	2
0	-1.67397	2
0	-5.19185	2
0	-1.90237	2
0	-0.999736	2
0	-1.51754	2
0	-1.14308	2
0	-3.26141	2
0	-1.56154	2
0	-1.70051	2
0	-3.55105	2
0	-4.10561	2
0	-0.965744	2
0	-1.64584	2
0	-1.44387	2
0	-1.3999	2
0	-1.52618	2
0	-3.92886	2
0	-0.515223	2
0	-1.35766	2
0	-0.826636	2
0	-4.92632	2
0	0.116347	2
0	-3.8565	2
0	-4.58121	2
0	-1.07263	2
0	-1.70412	2
0	-0.967214	2
0	-1.40111	2
0	-1.52067	2
0	-1.02377	2
0	-5.76367	2
0	-0.852138	2
0	-1.17812	1
0	-0.619978	2
0	-3.54391	2
0	-4.42394	2
0	-1.22013	1
0	-2.38876	2
0	-1.20912	2
0	-1.69272	2
0	-0.610959	2
0	-4.39474	2
0	0.606544	2
0	-0.630183	1
0	-2.67937	2
0	0.380691	2
0	-1.74907	1
0	0.524593	1
0	-2.79381	2
0	-1.6523	1
0	-1.74445	2
0	-0.98089	1
0	-1.45453	1
0	-3.49492	2
0	-2.82464	2
0	-5.0106	2
0	-4.25407	2
0	-1.65261	1
0	-4.95969	2
0	-3.59717	2
0	-2.01524	2
0	-2.86656	2
0	-0.625079	1
0	-0.385953	1
0	0.0463532	1
0	-1.34409	1
0	-2.78835	1
0	-1.46392	1
0	-3.79385	1
0	-2.68108	2
0	-1.20835	1
0	-0.368652	2
0	-5.77118	2
0	-2.61737	1
0	-0.869139	1
0	-1.40587	1
0	-1.42028	1
0	-1.49093	1
0	-1.32117	1
0	-1.06788	1
0	0.202584	1
0	-1.91996	1
0	-1.49506	1
0	-1.75801	1
0	-5.66832	2
0	-2.10319	2
0	-1.04806	1
0	-1.87633	1
0	-1.21282	1
0	-0.110373	1
0	-0.255982	1
0	-2.71739	1
0	-1.70605	1
0	-1.26549	1
0	-1.64197	1
0	-2.17253	1
0	-4.48697	2
0	-3.52316	2
0	-1.98131	1
0	-2.64472	1
0	-0.385818	1
0	-1.0823	1
0	-0.228588	1
0	-1.27007	1
0	-3.77958	2
0	-1.48218	1
0	-5.31722	1
0	-1.39272	1
0	-2.25041	1
0	-6.29714	2
0	-0.290685	1
0	-1.92727	1
0	0.181164	1
0	-2.31069	1
0	-1.51034	1
0	-5.91217	1
0	-0.784895	1
0	-4.8088	1
0	-1.62638	1
0	-1.76535	1
0	-1.67971	1
0	-2.553	1
0	-1.40989	1
0	-1.92352	1
0	-6.05754	2
0	-3.18087	1
0	0.968354	2
0	1.07342	2
0	0.973541	2
0	0.956696	2
0	0.822886	2
0	0.885945	2
0	0.67842	2
0	0.758341	2
0	-1.18062	2
0	0.485911	2
0	0.203575	2
0	0.316247	2
0	1.07458	2
0	0.493383	2
0	0.692736	2
0	0.2423	2
0	-1.07881	2
0	-0.977175	2
0	0.982696	2
0	-2.73678	2
0	-1.19918	2
0	-0.913638	2
0	-0.171822	2
0	0.628482	2
0	-1.38759	2
0	-1.80132	2
0	-1.32006	2
0	-1.03317	2
0	-1.20506	2
0	-0.000987629	2
0	-3.35485	2
0	-1.2054	2
0	-2.55201	2
0	-1.30755	2
0	-1.05136	2
0	-2.9781	2
0	-0.998027	2
0	-0.561159	2
0	-1.43405	2
0	-6.49514	2
0	-6.57282	2
0	-1.59235	2
0	-3.03269	2
0	-3.94349	2
0	-4.19988	2
0	-1.55063	2
0	-0.451561	2
0	-1.20944	2
0	-2.77006	2
0	-0.977049	2
0	-1.23572	2
0	-6.26146	2
0	-3.61112	2
0	-1.71107	2
0	-1.32308	2
0	-1.14217	2
0	-0.932457	2
0	-3.22066	2
0	0.928586	2
0	-5.45784	2
0	0.0955412	2
0	-3.26429	2
0	-6.4552	2
0	-1.1114	1
0	-5.81868	2
0	-1.58973	1
0	-0.565711	2
0	-1.87995	2
0	-1.31563	1
0	-2.55464	2
0	-2.96739	2
0	-1.41981	1
0	-0.900585	1
0	-1.58175	1
0	-1.52281	1
0	-2.29555	2
0	-0.733928	1
0	-0.645337	1
0	-0.969194	1
0	-1.54664	1
0	-0.677455	1
0	-6.06994	2
0	-4.50229	2
0	-6.28816	2
0	-0.308809	1
0	-1.14626	1
0	-4.32288	1
0	0.88246	1
0	-2.47378	1
0	-1.50232	1
0	-0.0739044	1
0	-3.65033	2
0	-0.431402	1
0	-1.50943	1
0	-4.79906	1
0	-6.26853	2
0	-2.57865	1
0	0.487498	1
0	-1.90454	1
0	-1.40651	1
0	-3.17409	1
0	-0.698888	1
0	-0.19901	1
0	-1.5679	1
0	-1.69049	1
0	-4.63775	1
0	-1.70477	1
0	-4.88079	1
0	-1.03827	1
0	-1.40806	1
0	-2.22722	1
0	-0.833306	1
0	-0.222174	1
0	-1.66096	1
0	-0.883992	1
0	-1.54504	1
0	-2.29536	1
0	-1.63405	1
0	-4.36576	2
0	-3.78269	1
0	0.0444557	1
0	-0.635579	1
0	-0.312479	1
0	-5.80755	1
0	-1.43226	1
0	-0.379429	1
0	-3.60898	1
0	-1.48293	1
0	0.266417	1
0	-3.75959	1
0	-1.234	1
0	-1.27531	1
0	-2.04395	1
0	-1.80635	1
0	-2.33339	1
0	-0.720405	1
0	-2.23387	1
0	-2.73223	1
0	-6.07274	1
0	0.550148	1
0	-5.02201	1
0	-1.77785	1
0	-2.55867	1
0	-1.74339	1
0	-1.5152	1
0	-3.54925	1
0	-1.62618	1
0	-1.52974	1
0	-1.30382	1
0	-2.0263	1
0	0.619564	1
0	-4.94123	1
0	-3.64475	1
0	-0.961108	1
0	-2.27965	1
0	0.0715367	1
0	-3.51434	1
0	0.691979	1
0	0.457517	1
0	0.251943	1
0	-0.199634	1
0	-5.66756	2
0	-4.76947	2
0	-2.78861	1
0	-1.5498	2
0	0.885697	2
0	0.771904	2
0	0.690433	2
0	0.242571	2
0	0.906139	2
0	0.915254	2
0	-1.70751	2
0	0.117853	2
0	1.03533	2
0	-1.9324	2
0	1.13024	2
0	-1.12703	2
0	-1.29816	2
0	-1.14804	2
0	0.504577	2
0	-3.94192	2
0	0.354343	2
0	-0.123027	2
0	0.54859	2
0	-1.57113	2
0	-1.69721	2
0	0.925915	2
0	-0.654923	2
0	0.445432	2
0	-1.43462	2
0	0.755062	2
0	-0.0616429	2
0	0.0464489	2
0	0.388995	2
0	-0.607119	2
0	-0.995187	2
0	-0.500394	2
0	0.632247	2
0	-3.42406	2
0	-3.5263	2
0	0.506	2
0	-0.251475	2
0	0.825157	2
0	-1.25172	2
0	-1.39559	2
0	-2.54205	2
0	-0.26066	2
0	-3.17036	2
0	-0.998445	2
0	-1.49084	2
0	-2.25071	2
0	-1.09748	2
0	-0.477467	2
0	-1.1769	2
0	-3.57829	2
0	-1.9196	2
0	-1.05959	2
0	-6.69623	2
0	-2.8557	2
0	-1.31081	2
0	-0.859279	2
0	-5.981	2
0	-0.326015	2
0	-4.56884	2
0	-1.16781	1
0	1.07195	1
0	-3.31062	2
0	0.235129	2
0	-5.30065	2
0	-0.781122	1
0	-4.1133	2
0	-6.00133	2
0	-3.12348	2
0	-1.27248	2
0	-6.5076	2
0	0.448412	1
0	-3.80816	2
0	0.316343	2
0	-4.29216	2
0	-4.46784	2
0	-1.14381	1
0	-4.95254	2
0	-0.250541	1
0	-3.27166	2
0	-3.61903	2
0	1.13717	1
0	-0.874739	2
0	0.595623	1
0	-6.74572	2
0	-2.74029	2
0	-3.80961	1
0	-4.60642	2
0	-1.28731	1
0	-1.65654	1
0	0.362284	1
0	-2.31581	1
0	-1.49064	1
0	-2.94603	1
0	-2.11774	1
0	-0.599928	1
0	-1.02193	1
0	-1.39707	1
0	-0.600404	1
0	-2.40956	1
0	-1.22728	1
0	-5.70278	2
0	-0.49689	1
0	-1.25485	1
0	-1.15072	1
0	-1.48533	1
0	-6.12494	1
0	-1.18216	1
0	0.7504	1
0	-1.42304	1
0	-0.13429	1
0	-0.478136	1
0	0.100774	1
0	-0.682095	1
0	-4.92321	1
0	-0.0172857	1
0	0.541191	1
0	-1.13573	1
0	-1.16934	1
0	-1.16876	1
0	-4.77894	1
0	-2.35473	1
0	1.05017	1
0	1.07767	1
0	0.108995	1
0	0.811994	1
0	-2.74583	1
0	-5.47856	2
0	-4.49914	1
0	-3.50453	1
0	-1.03275	1
0	-1.08905	1
0	-1.25041	1
0	-5.84443	1
0	0.0850139	1
0	-1.71569	1
0	-6.25222	2
0	-1.55842	1
0	-0.717623	1
0	-0.0474919	1
0	-0.223004	1
0	0.328083	1
0	-0.0994946	1
0	-1.69351	1
0	-1.88445	1
0	-1.44931	1
0	0.877774	1
0	-1.47742	1
0	-2.61264	1
0	-0.395438	1
0	-1.09137	1
0	-1.22081	1
0	-4.81074	1
0	-2.31973	1
0	-2.25073	1
0	0.872663	1
0	0.479158	1
0	-1.39359	1
0	-2.84385	1
0	-1.83719	2
0	-4.54921	2
0	-6.38146	1
0	-6.7236	1
0	0.787381	2
0	-1.49893	2
0	-1.94298	2
0	0.673395	2
0	-2.27751	2
0	0.617856	2
0	-1.92812	2
0	-1.19293	2
0	0.952676	2
0	0.301528	2
0	-3.47801	2
0	-0.169092	2
0	0.49868	2
0	1.10178	2
0	0.839523	2
0	0.877692	2
0	0.793633	2
0	0.525227	2
0	-1.28232	2
0	-2.02049	2
0	-1.53199	2
0	-1.4781	2
0	0.786551	2
0	-1.30097	2
0	-2.89627	2
0	-1.69903	2
0	0.36802	2
0	0.41177	2
0	-1.74398	2
0	0.858744	2
0	0.00394361	2
0	-3.64337	2
0	-4.05999	2
0	-0.161154	2
0	-1.59557	2
0	-4.77111	2
0	0.18603	2
0	-0.625771	2
0	-0.855892	2
0	-1.05722	2
0	0.118663	2
0	-1.00531	2
0	-2.94293	2
0	-1.06587	2
0	-4.68347	2
0	-3.71104	2
0	-4.12853	2
0	-0.0316076	2
0	0.608218	2
0	-1.79476	2
0	1.21966	2
0	-1.79106	1
0	-0.328437	2
0	-5.13865	2
0	-1.36298	1
0	-2.46943	2
0	-1.2039	2
0	-2.96614	2
0	-1.38914	2
0	-3.64905	2
0	-3.5943	2
0	-0.536445	1
0	1.13808	1
0	-3.09449	2
0	-1.32272	1
0	-3.03471	2
0	-4.95775	2
0	-4.02195	2
0	-3.64213	2
0	-3.46149	2
0	-4.78571	2
0	-0.864863	1
0	-4.33581	2
0	-0.854811	1
0	-3.08766	2
0	-4.33291	2
0	-4.10651	2
0	-2.77204	2
0	-0.298038	1
0	-1.46727	1
0	-0.650265	1
0	-6.92956	2
0	0.401584	1
0	-1.4465	1
0	-3.43604	2
0	-4.22019	1
0	-0.503045	1
0	-4.35631	1
0	0.373094	1
0	-2.38455	1
0	-3.13681	1
0	-1.12529	1
0	-2.12521	1
0	-3.26969	1
0	-6.16302	1
0	-0.907706	1
0	-0.586617	1
0	-6.12752	2
0	-6.55533	2
0	-4.11008	1
0	-2.294	1
0	0.128394	1
0	-1.51266	1
0	-0.89317	1
0	-1.21779	1
0	-4.71668	1
0	0.638458	1
0	-0.203377	1
0	1.26117	1
0	-0.898873	1
0	-4.78299	1
0	-4.96569	1
0	-0.99157	1
0	0.267443	1
0	0.465425	1
0	1.04038	1
0	-1.00195	1
0	-0.730515	1
0	-0.233266	1
0	-3.26654	1
0	-1.17496	1
0	-1.00802	1
0	-1.65471	1
0	-4.15642	2
0	-0.00710201	1
0	-2.16401	1
0	-0.715771	1
0	-2.27261	1
0	-2.38235	1
0	-0.909694	1
0	-3.86822	1
0	-1.96937	1
0	0.776314	1
0	0.745963	1
0	1.01383	1
0	-6.78153	2
0	-0.962993	1
0	0.662449	1
0	0.966986	1
0	-2.77907	1
0	-1.59971	1
0	-0.557005	1
0	-1.08092	1
0	0.715572	1
0	-3.02082	1
0	-5.64685	1
0	0.180958	1
0	-0.853174	1
0	-2.53959	1
0	-2.10404	1
0	-0.113357	1
0	-2.79952	1
0	0.401862	1
0	-6.08042	1
0	-1.69704	1
0	0.178055	1
0	1.08392	1
0	-3.65636	2
0	-4.8157	2
0	-5.22651	1
0	-5.857	1
0	-2.3488	1
0	0.419378	2
0	0.554089	2
0	-1.98578	2
0	-0.0934585	2
0	-1.16542	2
0	-2.39106	2
0	-2.12727	2
0	0.86284	2
0	-1.54221	2
0	-1.23612	2
0	-1.21052	2
0	0.873941	2
0	0.53126	2
0	-0.729009	2
0	-2.04205	2
0	-1.31496	2
0	-1.59619	2
0	-1.81663	2
0	0.71948	2
0	0.41683	2
0	-1.8998	2
0	-2.12149	2
0	0.318885	2
0	0.807092	2
0	-1.45709	2
0	0.29733	2
0	-1.36031	2
0	0.0974163	2
0	1.02912	2
0	0.683546	2
0	-5.05116	2
0	0.507832	2
0	-4.46907	2
0	-2.25936	2
0	-1.22436	2
0	-2.97084	2
0	-0.139874	2
0	-3.82411	2
0	-2.94269	2
0	-4.21476	2
0	-0.947594	2
0	-0.355394	2
0	0.105199	2
0	0.68865	2
0	-1.51984	2
0	-3.06674	2
0	-1.17569	1
0	-0.319463	2
0	0.501123	2
0	-4.66768	2
0	0.286377	2
0	-1.73072	1
0	-3.26384	2
0	-4.74367	2
0	-3.56172	2
0	-0.948505	2
0	-2.99116	2
0	-0.655487	2
0	-2.7491	2
0	-1.70603	2
0	-5.51783	2
0	-3.39055	2
0	-3.42247	2
0	-3.14342	2
0	-3.58318	2
0	-4.07697	2
0	-1.17103	1
0	-0.658543	1
0	-3.15408	2
0	-3.71532	2
0	-0.840932	1
0	-2.93035	1
0	-2.89174	2
0	-3.74438	2
0	-2.59057	2
0	-1.42833	2
0	-2.73727	1
0	-4.18061	2
0	1.10683	1
0	-4.05435	1
0	-2.23608	1
0	-1.70523	1
0	0.931547	1
0	-2.05609	1
0	-3.14495	1
0	1.18056	1
0	0.918177	1
0	-3.55278	1
0	-0.0679248	2
0	-0.966243	1
0	-6.0891	2
0	-1.66007	1
0	-3.88184	1
0	-5.46722	2
0	-0.487622	1
0	-2.71263	1
0	0.589978	1
0	-2.47749	1
0	-6.83621	2
0	-6.22663	1
0	-2.48934	1
0	-1.92366	1
0	0.148576	1
0	-0.196431	1
0	-0.280979	1
0	-6.36419	2
0	-3.2388	1
0	-1.9184	1
0	1.32064	1
0	-0.909579	1
0	0.133234	1
0	0.463243	1
0	-4.62154	1
0	-4.96575	1
0	-2.4242	1
0	-2.08766	1
0	-2.21596	1
0	-4.07436	1
0	-2.40955	1
0	-5.70713	1
0	-1.37435	1
0	-0.518617	1
0	-0.589463	1
0	-0.0308231	1
0	-2.44582	1
0	-4.23464	1
0	1.31236	1
0	-1.32503	1
0	1.0817	1
0	-0.318753	1
0	-1.3456	1
0	-0.869084	1
0	0.913539	1
0	-2.97167	1
0	-1.32328	1
0	-1.32831	1
0	-0.370563	1
0	-2.09158	1
0	-0.695615	1
0	-0.186088	1
0	-1.86039	1
0	0.0697973	1
0	-1.86787	1
0	-1.26717	1
0	-0.399662	1
0	0.67371	1
0	-3.45578	1
0	0.424477	1
0	0.767121	1
0	1.13608	1
0	-1.08128	1
0	-1.74544	1
0	0.284896	1
0	-6.93494	2
0	-1.41675	2
0	0.0699593	2
0	-1.3065	2
0	-1.33224	2
0	-0.88509	2
0	-2.69147	2
0	-2.00167	2
0	-1.6209	2
0	-2.10323	2
0	-1.26509	2
0	-0.142967	2
0	-1.54466	2
0	-0.599896	2
0	0.82682	2
0	-1.93215	2
0	-2.37103	2
0	-0.353161	2
0	0.417034	2
0	-2.16247	2
0	0.644448	2
0	0.967874	2
0	-1.084	2
0	-0.0147616	2
0	-3.04965	2
0	0.213077	2
0	-1.03081	2
0	-3.96232	2
0	-1.17264	2
0	0.594738	2
0	-1.90878	2
0	0.836106	2
0	-5.15596	2
0	-3.14935	2
0	-0.457421	2
0	0.348985	2
0	-2.41351	2
0	-1.8476	2
0	-1.32172	2
0	-1.57984	2
0	-5.60763	2
0	-2.92718	2
0	-0.807871	2
0	-3.38695	2
0	-2.87991	2
0	-1.8394	2
0	-1.89243	2
0	-1.10296	2
0	-2.73397	2
0	0.421789	2
0	-3.39556	2
0	-4.76552	2
0	-3.67318	2
0	-3.13137	2
0	-2.05233	2
0	-1.27868	1
0	0.127564	1
0	-5.43661	2
0	-3.58551	2
0	-4.35501	2
0	-0.899311	2
0	1.0431	2
0	0.276197	2
0	-1.48148	1
0	-3.6112	2
0	-3.28557	2
0	-4.78227	2
0	-5.57482	2
0	0.989049	2
0	-3.18507	2
0	-0.640927	1
0	-1.9773	1
0	-1.6422	1
0	-0.0227017	2
0	0.562369	1
0	-1.36423	1
0	-3.19982	2
0	-2.1388	2
0	0.823087	1
0	-0.307578	2
0	-0.579837	2
0	-2.74875	1
0	0.715903	2
0	0.0989683	1
0	-2.67284	2
0	-4.07967	2
0	-1.75833	1
0	0.866102	1
0	-1.59984	1
0	-1.64175	1
0	-2.57265	2
0	-6.38127	2
0	-2.30876	1
0	-1.13014	1
0	1.0679	1
0	-0.50739	1
0	-3.95231	1
0	-4.15474	1
0	-3.37703	1
0	-1.35623	1
0	-0.925411	1
0	-1.98864	1
0	-1.86309	1
0	0.504953	1
0	-2.00553	1
0	-3.88288	1
0	-3.02401	1
0	-4.15552	1
0	-0.570354	1
0	-5.06626	2
0	-3.33535	1
0	-1.56284	1
0	0.343721	1
0	-1.95438	1
0	-1.54493	1
0	0.0355819	1
0	0.0289515	1
0	1.07138	1
0	-0.987494	1
0	-1.04923	1
0	0.989984	1
0	-2.25458	1
0	-3.1239	1
0	-4.02898	1
0	0.639706	1
0	-0.13194	1
0	-4.25191	1
0	-2.64339	1
0	-0.744395	1
0	-1.01349	1
0	0.390901	1
0	0.587555	1
0	-1.80323	1
0	-2.23601	1
0	-0.287393	1
0	0.110558	1
0	1.36768	1
0	-1.84702	1
0	-1.21204	1
0	-1.98651	1
0	-1.16685	1
0	1.26651	1
0	-0.553451	1
0	-1.48873	1
0	0.274939	1
0	-0.289669	1
0	-1.85911	1
0	-1.21356	1
0	-6.42918	2
0	-6.07215	2
0	-6.03666	1
0	-0.924815	2
0	-0.132875	2
0	-1.99493	2
0	-1.11687	2
0	-0.609476	2
0	-1.385	2
0	-1.13312	2
0	-1.94253	2
0	-1.7147	2
0	-1.44087	2
0	-0.850427	2
0	-1.1893	2
0	-1.40007	2
0	-0.381459	2
0	-2.10148	2
0	-1.85733	2
0	-1.14868	2
0	1.00281	2
0	-2.07556	2
0	-0.984321	2
0	-1.50927	2
0	-2.718	2
0	0.0911423	2
0	-0.0485951	2
0	0.345437	2
0	0.54134	2
0	-2.4932	2
0	-2.83976	2
0	0.957772	2
0	-3.28713	2
0	-1.64625	2
0	-1.54168	2
0	-2.99992	2
0	-2.71459	2
0	0.508692	2
0	-2.87097	2
0	-1.132	2
0	-0.784769	2
0	-1.56329	2
0	-4.47159	2
0	-3.31932	2
0	-3.04753	2
0	0.112723	2
0	-1.92661	2
0	-1.84198	2
0	-2.08757	2
0	-3.84263	2
0	0.720662	2
0	-1.61126	2
0	-0.209236	2
0	-2.43981	2
0	-2.93568	2
0	-1.06368	2
0	-2.03692	2
0	-1.60787	2
0	-0.564591	2
0	-5.10528	2
0	-0.955495	2
0	-2.082	2
0	-2.18295	2
0	-4.17927	2
0	0.62872	2
0	-2.53577	2
0	0.972638	2
0	-2.05991	2
0	-1.32348	1
0	1.02086	2
0	-2.18911	1
0	-1.22105	2
0	-4.65559	2
0	-0.904549	1
0	-0.343655	2
0	-4.05316	2
0	-4.22491	1
0	-1.00781	2
0	-2.32708	2
0	-0.44823	2
0	-2.67503	2
0	-3.85695	2
0	-0.988344	1
0	-3.87861	2
0	-3.40659	2
0	-1.62559	2
0	-2.45481	2
0	-5.41769	2
0	-5.95646	2
0	0.902493	2
0	-1.67107	2
0	0.174593	1
0	-3.39679	2
0	-1.83383	2
0	0.381131	2
0	-0.220121	1
0	-2.64439	1
0	-2.80523	1
0	0.984061	2
0	-5.81077	2
0	-1.01787	1
0	-0.443678	1
0	-1.23093	1
0	0.251951	1
0	-3.11299	1
0	-2.08488	1
0	-1.91784	2
0	-0.120644	1
0	-0.405072	1
0	-2.24388	2
0	-3.72393	1
0	-1.27982	1
0	-5.21558	2
0	-0.505159	1
0	-0.369038	1
0	-0.380642	1
0	-5.30478	1
0	-1.3425	1
0	-3.55956	1
0	-0.773877	1
0	0.163087	1
0	-1.40893	1
0	-1.30415	1
0	-1.17727	1
0	-2.00576	1
0	1.36369	1
0	-2.94845	1
0	-0.690099	1
0	-1.73612	1
0	-1.47474	1
0	-5.45008	1
0	-0.701029	1
0	0.766104	1
0	-0.954186	1
0	0.220124	1
0	-1.85022	1
0	0.859271	1
0	-2.31756	1
0	0.557602	1
0	-1.53127	1
0	-0.637185	1
0	-1.60197	1
0	-3.26453	1
0	-1.14045	1
0	-0.992611	1
0	-1.6331	1
0	-5.05604	1
0	0.984438	1
0	-1.96187	1
0	1.31497	1
0	-1.68797	1
0	1.15075	1
0	1.29726	1
0	0.278207	1
0	0.552597	1
0	-1.47168	1
0	0.0472429	1
0	0.954064	1
0	-2.00197	1
0	-0.672443	1
0	-0.630636	1
0	-2.04375	1
0	-0.0451158	1
0	-0.481668	1
0	0.0172477	1
0	-1.48887	1
0	-0.164581	1
0	-0.849526	1
0	-0.851012	2
0	-1.37425	2
0	-0.999768	2
0	-1.13108	2
0	-1.64151	2
0	-2.05767	2
0	-0.726581	2
0	-0.204367	2
0	-0.581628	2
0	-2.24601	2
0	0.546735	2
0	0.968334	2
0	-0.795706	2
0	-1.31403	2
0	1.01675	2
0	-0.99373	2
0	0.974084	2
0	-2.1042	2
0	-0.937886	2
0	-2.23321	2
0	-1.86365	2
0	-0.716137	2
0	-1.8826	2
0	-1.13883	2
0	-0.0412263	2
0	-2.86304	2
0	-0.653366	2
0	-1.77513	2
0	1.00308	2
0	-3.38252	2
0	-1.70529	2
0	0.897741	2
0	-2.64304	2
0	-3.30005	2
0	-1.46715	2
0	-0.397393	2
0	-2.17105	2
0	-0.924136	2
0	-1.62267	2
0	-1.1732	2
0	-2.70744	2
0	-0.993169	2
0	-1.38287	2
0	0.244515	2
0	-1.41576	2
0	-3.9426	2
0	0.826451	2
0	-0.453661	1
0	0.908753	2
0	-0.778913	2
0	-4.85302	2
0	-2.99341	2
0	-4.10275	2
0	-1.76601	2
0	0.153194	2
0	-1.7437	2
0	-2.22315	2
0	-2.02578	2
0	-2.67612	2
0	-3.03003	2
0	-0.782091	2
0	0.229388	2
0	-2.08864	2
0	-2.74956	2
0	-0.551377	1
0	-2.70512	2
0	-3.68683	2
0	-4.45388	2
0	-1.02049	2
0	-1.17854	2
0	0.482496	2
0	-0.769259	1
0	-2.36741	1
0	-5.01179	2
0	-2.77836	2
0	-2.41528	2
0	-1.53806	2
0	-2.15146	2
0	-0.784306	1
0	-1.58894	2
0	-3.06136	2
0	1.07015	1
0	-2.6719	1
0	-0.966549	1
0	-2.22131	1
0	-0.378528	1
0	0.523969	1
0	-2.12264	1
0	-2.62826	1
0	-1.98474	1
0	-1.53563	2
0	0.854874	1
0	0.056009	1
0	-2.08231	1
0	1.13532	1
0	-1.17476	1
0	-4.70788	2
0	-3.10747	2
0	-1.2935	1
0	-1.24902	1
0	-0.321143	1
0	-1.68268	2
0	-0.830078	1
0	-1.44945	1
0	-2.43798	1
0	-1.73743	1
0	-0.00300652	1
0	-0.0419788	1
0	-0.872628	2
0	-4.02196	2
0	0.662155	1
0	0.815392	1
0	-0.707831	1
0	-3.17342	1
0	-0.43084	1
0	1.31907	1
0	-0.563803	1
0	-2.22873	1
0	-5.25022	1
0	-2.6683	1
0	-4.29381	1
0	-2.31945	1
0	-1.98097	1
0	-2.92024	1
0	0.442451	1
0	0.377559	1
0	-0.757671	1
0	-4.65358	1
0	-1.42655	1
0	0.862206	1
0	-1.66989	1
0	0.292811	1
0	-1.10725	1
0	-1.28021	1
0	-1.82383	1
0	-1.77028	1
0	-2.18964	1
0	-0.727925	1
0	-2.07023	1
0	0.0257398	1
0	0.0995003	1
0	0.451871	1
0	1.17314	1
0	-2.19396	1
0	-0.55316	1
0	-0.839813	1
0	-0.1243	1
0	-1.8999	1
0	-2.01624	1
0	-0.819057	1
0	-1.9174	1
0	1.30069	1
0	-1.07646	1
0	-2.25111	1
0	-0.455164	1
0	0.276199	1
0	-1.53289	1
0	-1.38134	1
0	-0.256669	1
0	-1.45161	1
0	1.28161	1
0	-0.104969	1
0	-1.70595	1
0	-1.31147	1
0	-3.27015	1
0	-1.95948	1
0	-0.860775	1
0	-1.35475	2
0	-1.86575	2
0	-0.631176	2
0	0.575316	2
0	0.918716	2
0	0.154835	2
0	-0.915319	2
0	-1.72682	2
0	-0.14058	2
0	-1.16155	2
0	-1.87942	2
0	0.777892	2
0	-1.97649	2
0	-0.521444	2
0	-2.86362	2
0	-0.753706	2
0	0.988176	2
0	-1.24919	2
0	-0.862434	2
0	0.343185	2
0	-0.808401	2
0	-1.31809	2
0	-2.93149	2
0	-1.72871	2
0	1.06901	2
0	0.862882	2
0	-2.19498	2
0	-1.58797	2
0	-1.53361	2
0	-3.18634	2
0	-0.716042	2
0	-1.60553	2
0	-1.43282	2
0	1.04587	2
0	-2.30261	2
0	-2.77766	2
0	-2.22233	2
0	-0.731565	2
0	-0.749667	2
0	-2.25698	2
0	0.428715	2
0	-2.89379	2
0	-3.93661	2
0	-2.71998	2
0	-0.679889	2
0	-2.0041	2
0	-1.26089	2
0	-2.11064	2
0	-2.20019	2
0	1.23611	2
0	-1.31133	2
0	-4.05948	2
0	-1.74878	2
0	-0.662902	2
0	-0.913008	2
0	-1.8493	2
0	-3.89773	2
0	-2.24921	2
0	-2.14135	2
0	-2.09695	2
0	-2.24175	2
0	-2.45121	2
0	0.0826216	1
0	-0.104336	1
0	-0.44241	2
0	0.743197	2
0	1.10343	2
0	-3.84233	2
0	-2.393	1
0	-2.48429	2
0	-1.55902	2
0	-2.71938	1
0	-2.01915	1
0	-2.57359	1
0	-1.72614	2
0	-0.93049	2
0	1.04903	1
0	0.201953	1
0	-3.52675	1
0	0.527415	1
0	-0.709149	1
0	-0.412403	1
0	-2.89697	1
0	-0.902671	1
0	-0.502995	1
0	-1.13111	1
0	-1.10045	1
0	-0.463952	1
0	0.709057	1
0	-0.932515	1
0	1.04476	1
0	-1.1531	1
0	1.0976	1
0	0.485981	1
0	-0.215003	2
0	0.178604	1
0	-0.321891	1
0	-2.01378	1
0	-0.368257	1
0	1.38011	1
0	0.310953	1
0	-1.01861	1
0	1.14619	1
0	-2.33302	1
0	-0.0313174	1
0	-1.49074	1
0	-1.46759	1
0	-1.42095	1
0	-0.674068	1
0	1.24298	1
0	-0.357274	1
0	-1.94152	1
0	-3.05395	1
0	-2.07934	1
0	-2.52678	1
0	-2.37579	1
0	-1.19441	1
0	-1.74119	1
0	-1.33258	1
0	-0.518603	1
0	-0.646428	1
0	1.24296	1
0	-1.38755	1
0	-0.67273	1
0	-1.59503	1
0	-1.9373	1
0	0.169463	1
0	-2.59585	1
0	0.663941	1
0	-2.74178	1
0	-2.01548	1
0	-1.06771	1
0	1.70401	1
0	1.1675	1
0	-0.571547	1
0	-2.54793	1
0	-0.639909	1
0	0.723387	1
0	-3.65948	1
0	-1.02139	1
0	-2.25037	1
0	-1.13778	1
0	-0.594204	1
0	-0.898804	1
0	-2.20125	1
0	-2.13183	1
0	-1.92834	1
0	-2.1534	1
0	-1.88644	1
0	-1.14412	2
0	0.804794	2
0	1.06362	2
0	-0.647492	2
0	-0.786325	2
0	0.347079	2
0	-1.72876	2
0	-0.734905	2
0	0.00844872	2
0	-0.974334	2
0	-1.84051	2
0	-0.251945	2
0	-2.84413	2
0	-1.16988	2
0	-2.15195	2
0	-1.59899	2
0	-1.2177	2
0	0.0618026	2
0	-1.53224	2
0	-1.9522	2
0	-2.39942	2
0	1.16283	2
0	-1.24962	2
0	-1.13329	2
0	-0.663847	2
0	-0.596825	2
0	-2.71317	2
0	-2.93138	2
0	-0.606913	2
0	-1.67065	2
0	-2.10107	2
0	-2.39642	2
0	0.790149	2
0	1.13454	2
0	-1.46571	2
0	-1.54701	2
0	-1.45504	2
0	-2.80305	2
0	1.11471	2
0	-1.05131	2
0	-0.525729	1
0	-3.30429	2
0	-1.35254	2
0	-1.38093	2
0	-1.66583	2
0	0.357097	2
0	0.0259442	2
0	-1.04376	2
0	0.614754	2
0	-3.19423	2
0	-0.529782	2
0	-3.13483	2
0	-2.07702	2
0	0.417888	2
0	0.892282	2
0	-2.61177	2
0	-2.73744	2
0	-2.3808	2
0	-2.38516	2
0	-2.31974	2
0	-1.43596	1
0	-0.279401	2
0	-0.901068	2
0	-2.33606	2
0	-2.40505	2
0	0.735693	1
0	-2.3456	2
0	1.29572	1
0	-2.29833	2
0	-0.254364	1
0	1.1888	2
0	-0.0046903	1
0	-2.47994	2
0	-0.825346	1
0	-0.439618	2
0	-2.33383	1
0	0.402298	1
0	0.959812	1
0	-1.76131	1
0	-1.89705	1
0	-1.14763	1
0	-1.0469	1
0	-1.09651	1
0	0.978995	1
0	-2.04637	2
0	-0.58645	1
0	-1.75452	1
0	-0.724566	1
0	-2.24013	2
0	-2.25968	1
0	0.564373	1
0	-1.85973	2
0	-0.682396	1
0	-2.53963	1
0	-0.895264	1
0	0.439681	1
0	-0.301114	1
0	-1.84713	1
0	-1.84382	1
0	-0.181389	1
0	-1.26747	1
0	-2.17598	1
0	-2.32233	1
0	0.313089	1
0	-1.02326	1
0	-0.889551	1
0	0.304552	1
0	-0.806568	1
0	1.11507	1
0	0.691618	1
0	-2.09453	1
0	-0.705129	1
0	-0.866814	1
0	-0.51898	1
0	-1.30273	1
0	-1.88524	1
0	1.22916	1
0	-0.581249	1
0	-1.4682	1
0	1.51386	1
0	1.65594	1
0	0.430543	1
0	-1.7	1
0	-2.03007	1
0	-2.12987	1
0	1.32815	1
0	-1.80628	1
0	-0.540558	1
0	-2.39658	1
0	-2.2441	1
0	-1.6055	1
0	-2.78152	1
0	-0.969867	1
0	-1.69454	1
0	0.930766	1
0	-2.34142	1
0	-2.05842	1
0	-2.28329	2
0	0.209962	2
0	-2.06391	2
0	-1.14035	2
0	0.577455	2
0	-1.78056	2
0	-2.52725	2
0	0.980203	2
0	1.18819	2
0	-0.892282	2
0	-2.68878	2
0	0.654792	2
0	0.205767	2
0	-1.21865	2
0	-1.03443	2
0	-2.519	2
0	-0.0327514	2
0	-1.11363	2
0	0.750751	2
0	-1.4626	2
0	-1.43413	2
0	-2.81432	2
0	-0.130472	2
0	-0.886023	2
0	-2.33805	2
0	-0.334548	2
0	0.186365	2
0	-1.10675	2
0	1.09042	2
0	0.793472	2
0	-0.748092	2
0	0.482685	2
0	-2.56304	2
0	-2.95001	2
0	-2.5473	2
0	-0.612562	2
0	-0.471172	2
0	-2.95482	2
0	0.0134759	2
0	-2.70313	2
0	-2.24371	2
0	-2.75303	2
0	1.09397	2
0	-1.61782	2
0	-2.5921	2
0	-0.76203	2
0	-0.920151	2
0	-1.64114	2
0	-2.49404	2
0	1.06328	2
0	0.463938	2
0	-1.0023	2
0	-1.08619	2
0	-1.96588	2
0	0.589293	2
0	-2.49024	2
0	-0.928085	2
0	-0.673074	2
0	-1.42763	1
0	-0.646737	2
0	-1.43592	2
0	-0.399343	1
0	1.07732	2
0	-1.05304	2
0	-2.35827	2
0	-0.267493	1
0	-0.0765572	2
0	1.31616	2
0	-0.60852	2
0	-1.54535	2
0	-2.14586	2
0	-0.47258	1
0	-2.16043	2
0	-2.29139	2
0	0.701138	1
0	-2.77299	2
0	-2.38379	2
0	-1.20071	2
0	-2.82984	2
0	-0.806692	2
0	-2.41066	1
0	-0.82495	1
0	0.684265	1
0	-2.49477	2
0	-1.88242	2
0	-1.8009	1
0	-2.19166	2
0	-1.71406	1
0	0.754191	1
0	-0.699832	1
0	-2.3937	2
0	-1.7399	1
0	-0.62558	2
0	-0.271993	1
0	-2.66039	2
0	-2.65573	2
0	-0.62567	1
0	-0.489883	1
0	-0.585997	1
0	-2.79123	1
0	1.06746	1
0	0.502652	1
0	-2.25856	1
0	1.31225	1
0	-0.132446	1
0	-1.27578	1
0	-0.642223	1
0	1.62958	1
0	-1.60531	1
0	-2.36699	1
0	-1.76783	1
0	-0.701443	1
0	-1.7406	1
0	-1.59791	1
0	-0.571201	1
0	-1.92995	1
0	-2.49288	1
0	-0.627576	1
0	-2.53502	1
0	1.16636	1
0	0.414735	1
0	-0.0470295	1
0	1.46409	1
0	-2.47772	1
0	-1.67094	1
0	-1.67379	1
0	-2.08094	1
0	-1.30804	1
0	-2.26458	1
0	-0.638989	1
0	-1.03668	1
0	0.688669	1
0	-1.7724	1
0	-2.26103	1
0	-2.04097	1
0	-0.780667	1
0	-0.101642	1
0	-2.75364	1
0	-0.604569	1
0	0.713144	1
0	1.15447	1
0	-0.438108	1
0	0.907121	1
0	0.433306	1
0	-2.46787	1
0	-2.21967	1
0	1.54496	1
0	0.0265417	1
0	-0.477228	1
0	-2.42136	1
0	-0.647549	2
0	0.603441	2
0	-2.38074	2
0	-0.291885	2
0	-0.92327	2
0	-2.23429	2
0	-2.69901	2
0	-2.62529	2
0	-0.119605	2
0	-1.15657	2
0	-2.75434	2
0	-2.04417	2
0	0.387691	2
0	-0.258396	2
0	-1.37789	2
0	-1.96699	2
0	-1.03319	2
0	-1.64516	2
0	-2.22454	2
0	0.999424	2
0	0.092752	2
0	-1.03938	2
0	-2.99662	2
0	1.19293	2
0	1.16792	2
0	-0.673473	2
0	-2.61049	2
0	-2.51516	2
0	-1.65954	2
0	-2.8778	2
0	-0.875138	2
0	-2.12053	2
0	-0.699427	2
0	0.46543	2
0	0.0188156	2
0	-0.935987	2
0	-1.85069	2
0	-0.866225	2
0	-1.58976	2
0	-2.64346	2
0	-1.5484	2
0	-3.00426	2
0	-0.00298138	2
0	-2.65472	2
0	0.891591	2
0	-2.74368	2
0	-2.52075	2
0	-1.33857	2
0	-0.754762	2
0	-1.09546	2
0	0.702922	2
0	-0.197772	2
0	0.262124	2
0	-1.4142	2
0	-0.189377	2
0	-1.12754	2
0	-2.25555	2
0	-0.836476	2
0	-0.679488	2
0	0.965579	2
0	-0.766687	2
0	-2.54494	2
0	-1.21838	1
0	-0.264709	1
0	-0.639527	2
0	0.489383	2
0	0.481744	1
0	-2.40147	2
0	0.616329	1
0	-2.3175	2
0	-2.07563	2
0	0.178161	2
0	-2.10157	2
0	1.11787	1
0	-2.66021	2
0	-2.10801	1
0	-0.722398	1
0	1.32375	1
0	1.36683	1
0	1.26976	1
0	0.577552	1
0	-1.51202	1
0	-0.488619	1
[truncated: 16,596 more rows]
